# Supplementary material for: MR-SP2: A Microreactor-Based Workflow for Few-Cell Spatial Proteomics on the Legacy Zeiss PALM MicroBeam
Source: J Proteome Res. 2026 Mar 31;25(5):2486–94. doi: 10.1021/acs.jproteome.5c01231 (PMC13140122; doi:10.1021/acs.jproteome.5c01231)
Supplement: Supplementary file 3 [file pr5c01231_si_003.zip › CAD Model Holder/MR_Holder.STEP]

ISO-10303-21;
HEADER;
FILE_DESCRIPTION (( 'STEP AP203' ),
    '1' );
FILE_NAME ('MR_Holder.STEP',
    '2026-01-22T08:53:12',
    ( '' ),
    ( '' ),
    'SwSTEP 2.0',
    'SolidWorks 2025',
    '' );
FILE_SCHEMA (( 'CONFIG_CONTROL_DESIGN' ));
ENDSEC;

DATA;
#1 = ORIENTED_EDGE ( 'NONE', *, *, #64, .F. ) ;
#2 = ORIENTED_EDGE ( 'NONE', *, *, #434, .T. ) ;
#3 = LINE ( 'NONE', #8, #318 ) ;
#4 = ADVANCED_FACE ( 'NONE', ( #564 ), #409, .F. ) ;
#5 = AXIS2_PLACEMENT_3D ( 'NONE', #715, #198, #437 ) ;
#6 = APPROVAL_DATE_TIME ( #523, #149 ) ;
#7 = PLANE ( 'NONE',  #418 ) ;
#8 = CARTESIAN_POINT ( 'NONE',  ( 5.200000000000000178, 0.000000000000000000, 23.00000000000000000 ) ) ;
#9 = CIRCLE ( 'NONE', #259, 7.599999999999993427 ) ;
#10 = PERSON_AND_ORGANIZATION ( #462, #352 ) ;
#11 = DIRECTION ( 'NONE',  ( 0.000000000000000000, 0.000000000000000000, 1.000000000000000000 ) ) ;
#12 = CARTESIAN_POINT ( 'NONE',  ( -5.200000000000000178, 0.000000000000000000, 23.00000000000000000 ) ) ;
#13 = AXIS2_PLACEMENT_3D ( 'NONE', #529, #474, #366 ) ;
#14 = EDGE_CURVE ( 'NONE', #170, #108, #322, .T. ) ;
#15 = CARTESIAN_POINT ( 'NONE',  ( 0.000000000000000000, 8.673617379884035472E-16, 24.00000000000000000 ) ) ;
#16 = CARTESIAN_POINT ( 'NONE',  ( 0.000000000000000000, 0.000000000000000000, 17.80000000000000071 ) ) ;
#17 = PERSON_AND_ORGANIZATION ( #462, #352 ) ;
#18 = CARTESIAN_POINT ( 'NONE',  ( -3.499999999999999556, -6.746109990209165019, 24.00000000000000000 ) ) ;
#19 = VECTOR ( 'NONE', #84, 1000.000000000000000 ) ;
#20 = APPLICATION_PROTOCOL_DEFINITION ( 'international standard', 'config_control_design', 1994, #616 ) ;
#21 = DIRECTION ( 'NONE',  ( 1.000000000000000000, -1.285721310869867479E-16, 0.000000000000000000 ) ) ;
#22 = CARTESIAN_POINT ( 'NONE',  ( 5.200000000000000178, 6.368163355566236381E-16, 0.000000000000000000 ) ) ;
#23 = DIRECTION ( 'NONE',  ( 0.000000000000000000, 0.000000000000000000, 1.000000000000000000 ) ) ;
#24 = PRODUCT_DEFINITION_SHAPE ( 'NONE', 'NONE',  #509 ) ;
#25 = SHAPE_DEFINITION_REPRESENTATION ( #24, #699 ) ;
#26 = DIRECTION ( 'NONE',  ( -1.000000000000000000, 0.000000000000000000, 0.000000000000000000 ) ) ;
#27 = DIRECTION ( 'NONE',  ( 1.564911040351207365E-16, 1.000000000000000000, 0.000000000000000000 ) ) ;
#28 = DIRECTION ( 'NONE',  ( 0.000000000000000000, 0.000000000000000000, 1.000000000000000000 ) ) ;
#29 = CARTESIAN_POINT ( 'NONE',  ( 0.000000000000000000, 8.673617379884035472E-16, 23.00000000000000000 ) ) ;
#30 = DIRECTION ( 'NONE',  ( 1.000000000000000000, 0.000000000000000000, 0.000000000000000000 ) ) ;
#31 = ADVANCED_FACE ( 'NONE', ( #559 ), #221, .F. ) ;
#32 = FACE_OUTER_BOUND ( 'NONE', #294, .T. ) ;
#33 = CIRCLE ( 'NONE', #555, 7.599999999999998757 ) ;
#34 = AXIS2_PLACEMENT_3D ( 'NONE', #264, #316, #611 ) ;
#35 = CARTESIAN_POINT ( 'NONE',  ( 3.299999999999997602, -6.846166810705097028, 20.00000000000000000 ) ) ;
#36 = AXIS2_PLACEMENT_3D ( 'NONE', #734, #336, #562 ) ;
#37 = VERTEX_POINT ( 'NONE', #446 ) ;
#38 = VERTEX_POINT ( 'NONE', #465 ) ;
#39 = DIRECTION ( 'NONE',  ( -1.000000000000000000, 0.000000000000000000, 0.000000000000000000 ) ) ;
#40 = VECTOR ( 'NONE', #122, 1000.000000000000000 ) ;
#41 = ORIENTED_EDGE ( 'NONE', *, *, #425, .T. ) ;
#42 = DIRECTION ( 'NONE',  ( -0.000000000000000000, -0.000000000000000000, -1.000000000000000000 ) ) ;
#43 = ORIENTED_EDGE ( 'NONE', *, *, #577, .T. ) ;
#44 = LINE ( 'NONE', #280, #377 ) ;
#45 = ORIENTED_EDGE ( 'NONE', *, *, #381, .T. ) ;
#46 = LINE ( 'NONE', #283, #519 ) ;
#47 = EDGE_LOOP ( 'NONE', ( #568, #359, #512, #631 ) ) ;
#48 = EDGE_CURVE ( 'NONE', #508, #174, #728, .T. ) ;
#49 = FACE_OUTER_BOUND ( 'NONE', #624, .T. ) ;
#50 = ORIENTED_EDGE ( 'NONE', *, *, #560, .F. ) ;
#51 = DIRECTION ( 'NONE',  ( 0.000000000000000000, 0.000000000000000000, 1.000000000000000000 ) ) ;
#52 = LOCAL_TIME ( 9, 53, 12.00000000000000000, #706 ) ;
#53 = ORIENTED_EDGE ( 'NONE', *, *, #250, .F. ) ;
#54 = EDGE_CURVE ( 'NONE', #573, #508, #486, .T. ) ;
#55 = ORIENTED_EDGE ( 'NONE', *, *, #305, .T. ) ;
#56 = ORIENTED_EDGE ( 'NONE', *, *, #87, .T. ) ;
#57 = LINE ( 'NONE', #466, #463 ) ;
#58 = ORIENTED_EDGE ( 'NONE', *, *, #202, .T. ) ;
#59 = AXIS2_PLACEMENT_3D ( 'NONE', #112, #51, #244 ) ;
#60 = APPROVAL_ROLE ( '' ) ;
#61 = ORIENTED_EDGE ( 'NONE', *, *, #691, .T. ) ;
#62 = LINE ( 'NONE', #533, #342 ) ;
#63 = CARTESIAN_POINT ( 'NONE',  ( 5.200000000000000178, 0.000000000000000000, 23.00000000000000000 ) ) ;
#64 = EDGE_CURVE ( 'NONE', #450, #346, #46, .T. ) ;
#65 = CALENDAR_DATE ( 2026, 22, 1 ) ;
#66 = FACE_OUTER_BOUND ( 'NONE', #520, .T. ) ;
#67 = DIRECTION ( 'NONE',  ( 1.564911040351207365E-16, 1.000000000000000000, 0.000000000000000000 ) ) ;
#68 = EDGE_CURVE ( 'NONE', #738, #37, #194, .T. ) ;
#69 = PERSON_AND_ORGANIZATION ( #462, #352 ) ;
#70 = CYLINDRICAL_SURFACE ( 'NONE', #13, 3.300000000000000266 ) ;
#71 = CARTESIAN_POINT ( 'NONE',  ( -3.300000000000000266, 3.118762347922442251E-17, 20.00000000000000000 ) ) ;
#72 = DATE_AND_TIME ( #595, #251 ) ;
#73 = EDGE_CURVE ( 'NONE', #265, #335, #613, .T. ) ;
#74 = FACE_OUTER_BOUND ( 'NONE', #162, .T. ) ;
#75 = DIRECTION ( 'NONE',  ( -2.533860953058117656E-16, 1.000000000000000000, -0.000000000000000000 ) ) ;
#76 =( NAMED_UNIT ( * ) PLANE_ANGLE_UNIT ( ) SI_UNIT ( $, .RADIAN. ) );
#77 = AXIS2_PLACEMENT_3D ( 'NONE', #493, #203, #258 ) ;
#78 = DIRECTION ( 'NONE',  ( -1.000000000000000000, 0.000000000000000000, 0.000000000000000000 ) ) ;
#79 = VECTOR ( 'NONE', #666, 1000.000000000000000 ) ;
#80 = LINE ( 'NONE', #662, #79 ) ;
#81 = DIRECTION ( 'NONE',  ( -0.000000000000000000, 0.000000000000000000, -1.000000000000000000 ) ) ;
#82 = ADVANCED_FACE ( 'NONE', ( #74 ), #303, .T. ) ;
#83 = VECTOR ( 'NONE', #75, 1000.000000000000000 ) ;
#84 = DIRECTION ( 'NONE',  ( -0.000000000000000000, -0.000000000000000000, -1.000000000000000000 ) ) ;
#85 = LINE ( 'NONE', #439, #524 ) ;
#86 = ORIENTED_EDGE ( 'NONE', *, *, #254, .F. ) ;
#87 = EDGE_CURVE ( 'NONE', #398, #268, #583, .T. ) ;
#88 = LINE ( 'NONE', #323, #333 ) ;
#89 = CARTESIAN_POINT ( 'NONE',  ( -5.199999999999999289, 5.542562584220408262, 23.00000000000000000 ) ) ;
#90 = APPROVAL_ROLE ( '' ) ;
#91 = EDGE_CURVE ( 'NONE', #37, #231, #239, .T. ) ;
#92 = CARTESIAN_POINT ( 'NONE',  ( 5.200000000000001066, 5.542562584220404709, 22.00000000000000000 ) ) ;
#93 = CC_DESIGN_PERSON_AND_ORGANIZATION_ASSIGNMENT ( #246, #649, ( #541 ) ) ;
#94 = DIRECTION ( 'NONE',  ( -0.000000000000000000, -0.000000000000000000, -1.000000000000000000 ) ) ;
#95 = EDGE_LOOP ( 'NONE', ( #116, #507, #570, #355, #667, #584, #685, #561 ) ) ;
#96 = DIRECTION ( 'NONE',  ( -0.000000000000000000, -0.000000000000000000, -1.000000000000000000 ) ) ;
#97 = CIRCLE ( 'NONE', #77, 7.599999999999998757 ) ;
#98 = ORIENTED_EDGE ( 'NONE', *, *, #696, .T. ) ;
#99 = DIRECTION ( 'NONE',  ( -1.000000000000000000, 0.000000000000000000, 0.000000000000000000 ) ) ;
#100 = AXIS2_PLACEMENT_3D ( 'NONE', #328, #718, #435 ) ;
#101 = ORIENTED_EDGE ( 'NONE', *, *, #310, .F. ) ;
#102 = VERTEX_POINT ( 'NONE', #537 ) ;
#103 = ADVANCED_FACE ( 'NONE', ( #307 ), #70, .F. ) ;
#104 = EDGE_LOOP ( 'NONE', ( #2, #513, #282, #225 ) ) ;
#105 = LINE ( 'NONE', #445, #394 ) ;
#106 = AXIS2_PLACEMENT_3D ( 'NONE', #363, #419, #423 ) ;
#107 = ORIENTED_EDGE ( 'NONE', *, *, #213, .F. ) ;
#108 = VERTEX_POINT ( 'NONE', #470 ) ;
#109 = EDGE_LOOP ( 'NONE', ( #217, #574, #578, #55 ) ) ;
#110 = PLANE ( 'NONE',  #302 ) ;
#111 = ORIENTED_EDGE ( 'NONE', *, *, #224, .T. ) ;
#112 = CARTESIAN_POINT ( 'NONE',  ( 0.000000000000000000, 8.673617379884035472E-16, 24.00000000000000000 ) ) ;
#113 = ORIENTED_EDGE ( 'NONE', *, *, #536, .T. ) ;
#114 = EDGE_CURVE ( 'NONE', #738, #349, #692, .T. ) ;
#115 = AXIS2_PLACEMENT_3D ( 'NONE', #327, #604, #30 ) ;
#116 = ORIENTED_EDGE ( 'NONE', *, *, #572, .F. ) ;
#117 = ORIENTED_EDGE ( 'NONE', *, *, #442, .F. ) ;
#118 = CARTESIAN_POINT ( 'NONE',  ( 3.499999999999999556, -6.746109990209165019, 24.00000000000000000 ) ) ;
#119 = ORIENTED_EDGE ( 'NONE', *, *, #702, .T. ) ;
#120 = ORIENTED_EDGE ( 'NONE', *, *, #536, .F. ) ;
#121 = LINE ( 'NONE', #186, #181 ) ;
#122 = DIRECTION ( 'NONE',  ( -2.533860953058117656E-16, -1.000000000000000000, 0.000000000000000000 ) ) ;
#123 = PERSON_AND_ORGANIZATION ( #462, #352 ) ;
#124 = DIRECTION ( 'NONE',  ( -1.285721310869867479E-16, 1.000000000000000000, -0.000000000000000000 ) ) ;
#125 = DIRECTION ( 'NONE',  ( 0.7371541402007412147, 0.000000000000000000, 0.6757246285173463818 ) ) ;
#126 = CARTESIAN_POINT ( 'NONE',  ( 0.000000000000000000, 0.000000000000000000, 0.000000000000000000 ) ) ;
#127 = DIRECTION ( 'NONE',  ( -1.000000000000000000, 0.000000000000000000, 0.000000000000000000 ) ) ;
#128 = CARTESIAN_POINT ( 'NONE',  ( -3.300000000000000266, 0.000000000000000000, 0.000000000000000000 ) ) ;
#129 = ADVANCED_FACE ( 'NONE', ( #697 ), #700, .T. ) ;
#130 = CARTESIAN_POINT ( 'NONE',  ( 0.000000000000000000, -8.673617379884035472E-16, 22.00000000000000000 ) ) ;
#131 = CARTESIAN_POINT ( 'NONE',  ( -5.199999999999999289, -5.542562584220408262, 23.00000000000000000 ) ) ;
#132 = PLANE ( 'NONE',  #557 ) ;
#133 = CARTESIAN_POINT ( 'NONE',  ( -3.500000000000000888, 6.746109990209165019, 23.00000000000000000 ) ) ;
#134 = DATE_AND_TIME ( #655, #287 ) ;
#135 = VECTOR ( 'NONE', #580, 1000.000000000000000 ) ;
#136 = EDGE_CURVE ( 'NONE', #729, #464, #121, .T. ) ;
#137 = FACE_OUTER_BOUND ( 'NONE', #289, .T. ) ;
#138 = CIRCLE ( 'NONE', #722, 7.599999999999998757 ) ;
#139 = CONICAL_SURFACE ( 'NONE', #397, 5.200000000000000178, 0.8288490587889788541 ) ;
#140 = PRODUCT ( 'MR_Holder', 'MR_Holder', '', ( #695 ) ) ;
#141 = DIRECTION ( 'NONE',  ( 0.000000000000000000, 0.000000000000000000, 1.000000000000000000 ) ) ;
#142 = DIRECTION ( 'NONE',  ( -1.000000000000000000, 0.000000000000000000, 0.000000000000000000 ) ) ;
#143 = ORIENTED_EDGE ( 'NONE', *, *, #484, .T. ) ;
#144 = VECTOR ( 'NONE', #191, 1000.000000000000000 ) ;
#145 = FACE_OUTER_BOUND ( 'NONE', #733, .T. ) ;
#146 = CARTESIAN_POINT ( 'NONE',  ( -3.299999999999998490, -6.846166810705097028, 22.00000000000000000 ) ) ;
#147 = ADVANCED_FACE ( 'NONE', ( #182 ), #688, .T. ) ;
#148 = DIRECTION ( 'NONE',  ( 1.000000000000000000, 0.000000000000000000, 0.000000000000000000 ) ) ;
#149 = APPROVAL ( #241, 'UNSPECIFIED' ) ;
#150 = FACE_OUTER_BOUND ( 'NONE', #344, .T. ) ;
#151 = CC_DESIGN_APPROVAL ( #149, ( #480 ) ) ;
#152 = CARTESIAN_POINT ( 'NONE',  ( 0.000000000000000000, 0.000000000000000000, 0.000000000000000000 ) ) ;
#153 = AXIS2_PLACEMENT_3D ( 'NONE', #178, #311, #127 ) ;
#154 = ORIENTED_EDGE ( 'NONE', *, *, #54, .F. ) ;
#155 = DIRECTION ( 'NONE',  ( -1.000000000000000000, 0.000000000000000000, 0.000000000000000000 ) ) ;
#156 = EDGE_CURVE ( 'NONE', #164, #447, #62, .T. ) ;
#157 = ORIENTED_EDGE ( 'NONE', *, *, #515, .T. ) ;
#158 = ORIENTED_EDGE ( 'NONE', *, *, #428, .F. ) ;
#159 = CYLINDRICAL_SURFACE ( 'NONE', #527, 7.599999999999998757 ) ;
#160 = VECTOR ( 'NONE', #228, 1000.000000000000000 ) ;
#161 = ADVANCED_FACE ( 'NONE', ( #66 ), #646, .F. ) ;
#162 = EDGE_LOOP ( 'NONE', ( #58, #98, #61, #626 ) ) ;
#163 = CARTESIAN_POINT ( 'NONE',  ( 0.000000000000000000, 0.000000000000000000, 20.00000000000000000 ) ) ;
#164 = VERTEX_POINT ( 'NONE', #639 ) ;
#165 = CARTESIAN_POINT ( 'NONE',  ( -5.199999999999999289, 5.542562584220408262, 23.00000000000000000 ) ) ;
#166 = ORIENTED_EDGE ( 'NONE', *, *, #91, .F. ) ;
#167 = DIRECTION ( 'NONE',  ( -1.000000000000000000, -2.533860953058118149E-16, 0.000000000000000000 ) ) ;
#168 = DESIGN_CONTEXT ( 'detailed design', #616, 'design' ) ;
#169 = ADVANCED_FACE ( 'NONE', ( #585 ), #7, .F. ) ;
#170 = VERTEX_POINT ( 'NONE', #128 ) ;
#171 = ORIENTED_EDGE ( 'NONE', *, *, #250, .T. ) ;
#172 = DIRECTION ( 'NONE',  ( -1.000000000000000000, 1.564911040351207365E-16, 0.000000000000000000 ) ) ;
#173 = AXIS2_PLACEMENT_3D ( 'NONE', #317, #21, #708 ) ;
#174 = VERTEX_POINT ( 'NONE', #71 ) ;
#175 = EDGE_CURVE ( 'NONE', #518, #265, #478, .T. ) ;
#176 = CIRCLE ( 'NONE', #115, 3.300000000000000266 ) ;
#177 = ORIENTED_EDGE ( 'NONE', *, *, #48, .F. ) ;
#178 = CARTESIAN_POINT ( 'NONE',  ( 0.000000000000000000, 0.000000000000000000, 20.00000000000000000 ) ) ;
#179 = DIRECTION ( 'NONE',  ( 0.000000000000000000, 0.000000000000000000, 1.000000000000000000 ) ) ;
#180 = APPLICATION_PROTOCOL_DEFINITION ( 'international standard', 'config_control_design', 1994, #743 ) ;
#181 = VECTOR ( 'NONE', #588, 1000.000000000000227 ) ;
#182 = FACE_OUTER_BOUND ( 'NONE', #354, .T. ) ;
#183 = DIRECTION ( 'NONE',  ( 1.564911040351207365E-16, -1.000000000000000000, -0.000000000000000000 ) ) ;
#184 = PERSON_AND_ORGANIZATION ( #462, #352 ) ;
#185 = EDGE_CURVE ( 'NONE', #335, #633, #701, .T. ) ;
#186 = CARTESIAN_POINT ( 'NONE',  ( -5.200000000000000178, 6.368163355566236381E-16, 17.80000000000000071 ) ) ;
#187 = DIRECTION ( 'NONE',  ( -1.000000000000000000, 0.000000000000000000, 0.000000000000000000 ) ) ;
#188 = CARTESIAN_POINT ( 'NONE',  ( 0.000000000000000000, 8.673617379884035472E-16, 24.00000000000000000 ) ) ;
#189 = DIRECTION ( 'NONE',  ( -0.000000000000000000, -0.000000000000000000, -1.000000000000000000 ) ) ;
#190 = PERSON_AND_ORGANIZATION_ROLE ( 'design_supplier' ) ;
#191 = DIRECTION ( 'NONE',  ( -1.285721310869867479E-16, -1.000000000000000000, 0.000000000000000000 ) ) ;
#192 = EDGE_CURVE ( 'NONE', #38, #455, #371, .T. ) ;
#193 = DIRECTION ( 'NONE',  ( 0.000000000000000000, 0.000000000000000000, 1.000000000000000000 ) ) ;
#194 = CIRCLE ( 'NONE', #59, 7.599999999999993427 ) ;
#195 = CARTESIAN_POINT ( 'NONE',  ( 0.000000000000000000, 8.673617379884035472E-16, 24.00000000000000000 ) ) ;
#196 = CIRCLE ( 'NONE', #5, 7.599999999999993427 ) ;
#197 = PLANE ( 'NONE',  #100 ) ;
#198 = DIRECTION ( 'NONE',  ( 0.000000000000000000, 0.000000000000000000, 1.000000000000000000 ) ) ;
#199 = CIRCLE ( 'NONE', #36, 3.300000000000000266 ) ;
#200 = CALENDAR_DATE ( 2026, 22, 1 ) ;
#201 = LINE ( 'NONE', #660, #210 ) ;
#202 = EDGE_CURVE ( 'NONE', #729, #736, #502, .T. ) ;
#203 = DIRECTION ( 'NONE',  ( 0.000000000000000000, 0.000000000000000000, 1.000000000000000000 ) ) ;
#204 = VECTOR ( 'NONE', #125, 1000.000000000000227 ) ;
#205 = LINE ( 'NONE', #542, #19 ) ;
#206 = EDGE_CURVE ( 'NONE', #37, #279, #479, .T. ) ;
#207 = ORIENTED_EDGE ( 'NONE', *, *, #628, .F. ) ;
#208 = CARTESIAN_POINT ( 'NONE',  ( 0.000000000000000000, 0.000000000000000000, 20.00000000000000000 ) ) ;
#209 = ORIENTED_EDGE ( 'NONE', *, *, #425, .F. ) ;
#210 = VECTOR ( 'NONE', #438, 1000.000000000000000 ) ;
#211 = CARTESIAN_POINT ( 'NONE',  ( -3.300000000000000266, -4.041334437186265017E-16, 22.00000000000000000 ) ) ;
#212 = LOCAL_TIME ( 9, 53, 12.00000000000000000, #535 ) ;
#213 = EDGE_CURVE ( 'NONE', #268, #464, #427, .T. ) ;
#214 = VECTOR ( 'NONE', #245, 1000.000000000000000 ) ;
#215 = CARTESIAN_POINT ( 'NONE',  ( 0.000000000000000000, -8.673617379884035472E-16, 22.00000000000000000 ) ) ;
#216 = ORIENTED_EDGE ( 'NONE', *, *, #648, .T. ) ;
#217 = ORIENTED_EDGE ( 'NONE', *, *, #300, .T. ) ;
#218 = CARTESIAN_POINT ( 'NONE',  ( -7.599999999999998757, -8.673617379884035472E-16, 20.00000000000000000 ) ) ;
#219 = CLOSED_SHELL ( 'NONE', ( #609, #492, #129, #551, #82, #531, #642, #725, #321, #103, #260, #147, #31, #169, #4, #621, #735, #161, #358, #368, #387, #615 ) ) ;
#220 = ORIENTED_EDGE ( 'NONE', *, *, #68, .T. ) ;
#221 = PLANE ( 'NONE',  #296 ) ;
#222 = ORIENTED_EDGE ( 'NONE', *, *, #467, .F. ) ;
#223 = CARTESIAN_POINT ( 'NONE',  ( 0.000000000000000000, 0.000000000000000000, 22.00000000000000000 ) ) ;
#224 = EDGE_CURVE ( 'NONE', #231, #102, #704, .T. ) ;
#225 = ORIENTED_EDGE ( 'NONE', *, *, #175, .T. ) ;
#226 = CARTESIAN_POINT ( 'NONE',  ( -5.200000000000000178, 0.000000000000000000, 23.00000000000000000 ) ) ;
#227 = ORIENTED_EDGE ( 'NONE', *, *, #652, .T. ) ;
#228 = DIRECTION ( 'NONE',  ( -0.000000000000000000, -0.000000000000000000, -1.000000000000000000 ) ) ;
#229 = ORIENTED_EDGE ( 'NONE', *, *, #628, .T. ) ;
#230 = ORIENTED_EDGE ( 'NONE', *, *, #73, .T. ) ;
#231 = VERTEX_POINT ( 'NONE', #597 ) ;
#232 = ORIENTED_EDGE ( 'NONE', *, *, #702, .F. ) ;
#233 = CARTESIAN_POINT ( 'NONE',  ( -3.300000000000000266, -4.041334437186265017E-16, 22.00000000000000000 ) ) ;
#234 = LINE ( 'NONE', #12, #440 ) ;
#235 = AXIS2_PLACEMENT_3D ( 'NONE', #195, #81, #78 ) ;
#236 = PERSON_AND_ORGANIZATION_ROLE ( 'creator' ) ;
#237 = VECTOR ( 'NONE', #670, 1000.000000000000000 ) ;
#238 = AXIS2_PLACEMENT_3D ( 'NONE', #556, #514, #567 ) ;
#239 = LINE ( 'NONE', #426, #430 ) ;
#240 = DIRECTION ( 'NONE',  ( -0.000000000000000000, -0.000000000000000000, -1.000000000000000000 ) ) ;
#241 = APPROVAL_STATUS ( 'not_yet_approved' ) ;
#242 = EDGE_CURVE ( 'NONE', #683, #164, #698, .T. ) ;
#243 = AXIS2_PLACEMENT_3D ( 'NONE', #249, #530, #187 ) ;
#244 = DIRECTION ( 'NONE',  ( -1.000000000000000000, 0.000000000000000000, 0.000000000000000000 ) ) ;
#245 = DIRECTION ( 'NONE',  ( -0.000000000000000000, -0.000000000000000000, -1.000000000000000000 ) ) ;
#246 = PERSON_AND_ORGANIZATION ( #462, #352 ) ;
#247 = CARTESIAN_POINT ( 'NONE',  ( 7.599999999999998757, 6.336982936358471522E-17, 22.00000000000000000 ) ) ;
#248 = DIRECTION ( 'NONE',  ( 1.000000000000000000, -1.564911040351207365E-16, 0.000000000000000000 ) ) ;
#249 = CARTESIAN_POINT ( 'NONE',  ( 0.000000000000000000, 0.000000000000000000, 22.00000000000000000 ) ) ;
#250 = EDGE_CURVE ( 'NONE', #277, #450, #3, .T. ) ;
#251 = LOCAL_TIME ( 9, 53, 12.00000000000000000, #365 ) ;
#252 = APPROVAL_STATUS ( 'not_yet_approved' ) ;
#253 = PLANE ( 'NONE',  #407 ) ;
#254 = EDGE_CURVE ( 'NONE', #736, #349, #651, .T. ) ;
#255 = DIRECTION ( 'NONE',  ( -0.000000000000000000, -0.000000000000000000, -1.000000000000000000 ) ) ;
#256 = DIRECTION ( 'NONE',  ( -1.000000000000000000, 0.000000000000000000, 0.000000000000000000 ) ) ;
#257 = CARTESIAN_POINT ( 'NONE',  ( -3.499999999999999556, -6.746109990209165019, 24.00000000000000000 ) ) ;
#258 = DIRECTION ( 'NONE',  ( -1.000000000000000000, 0.000000000000000000, 0.000000000000000000 ) ) ;
#259 = AXIS2_PLACEMENT_3D ( 'NONE', #276, #679, #730 ) ;
#260 = ADVANCED_FACE ( 'NONE', ( #589 ), #586, .F. ) ;
#261 = DIRECTION ( 'NONE',  ( 1.000000000000000000, 0.000000000000000000, -0.000000000000000000 ) ) ;
#262 = CARTESIAN_POINT ( 'NONE',  ( 0.000000000000000000, 8.673617379884035472E-16, 23.00000000000000000 ) ) ;
#263 = ORIENTED_EDGE ( 'NONE', *, *, #696, .F. ) ;
#264 = CARTESIAN_POINT ( 'NONE',  ( 0.000000000000000000, 0.000000000000000000, 17.80000000000000071 ) ) ;
#265 = VERTEX_POINT ( 'NONE', #538 ) ;
#266 = AXIS2_PLACEMENT_3D ( 'NONE', #420, #384, #320 ) ;
#267 = CARTESIAN_POINT ( 'NONE',  ( 0.000000000000000000, 0.000000000000000000, 17.80000000000000071 ) ) ;
#268 = VERTEX_POINT ( 'NONE', #298 ) ;
#269 = EDGE_CURVE ( 'NONE', #633, #38, #473, .T. ) ;
#270 = AXIS2_PLACEMENT_3D ( 'NONE', #548, #28, #261 ) ;
#271 = AXIS2_PLACEMENT_3D ( 'NONE', #330, #510, #99 ) ;
#272 = DIRECTION ( 'NONE',  ( -0.000000000000000000, -0.000000000000000000, -1.000000000000000000 ) ) ;
#273 = ORIENTED_EDGE ( 'NONE', *, *, #202, .F. ) ;
#274 = ORIENTED_EDGE ( 'NONE', *, *, #547, .T. ) ;
#275 = AXIS2_PLACEMENT_3D ( 'NONE', #312, #640, #522 ) ;
#276 = CARTESIAN_POINT ( 'NONE',  ( 0.000000000000000000, 8.673617379884035472E-16, 24.00000000000000000 ) ) ;
#277 = VERTEX_POINT ( 'NONE', #429 ) ;
#278 = ORIENTED_EDGE ( 'NONE', *, *, #224, .F. ) ;
#279 = VERTEX_POINT ( 'NONE', #118 ) ;
#280 = CARTESIAN_POINT ( 'NONE',  ( 3.300000000000000266, 4.041334437186266003E-16, 22.00000000000000000 ) ) ;
#281 = EDGE_CURVE ( 'NONE', #518, #575, #234, .T. ) ;
#282 = ORIENTED_EDGE ( 'NONE', *, *, #281, .F. ) ;
#283 = CARTESIAN_POINT ( 'NONE',  ( 5.199999999999999289, -5.542562584220408262, 23.00000000000000000 ) ) ;
#284 = ORIENTED_EDGE ( 'NONE', *, *, #721, .F. ) ;
#285 = CARTESIAN_POINT ( 'NONE',  ( -3.299999999999998490, -6.846166810705097028, 20.00000000000000000 ) ) ;
#286 = CC_DESIGN_DATE_AND_TIME_ASSIGNMENT ( #134, #582, ( #509 ) ) ;
#287 = LOCAL_TIME ( 9, 53, 12.00000000000000000, #431 ) ;
#288 = ORIENTED_EDGE ( 'NONE', *, *, #560, .T. ) ;
#289 = EDGE_LOOP ( 'NONE', ( #111, #209, #672, #516 ) ) ;
#290 = ORIENTED_EDGE ( 'NONE', *, *, #269, .F. ) ;
#291 = ORIENTED_EDGE ( 'NONE', *, *, #449, .T. ) ;
#292 = ORIENTED_EDGE ( 'NONE', *, *, #598, .T. ) ;
#293 = DIRECTION ( 'NONE',  ( -1.000000000000000000, 0.000000000000000000, 0.000000000000000000 ) ) ;
#294 = EDGE_LOOP ( 'NONE', ( #263, #229, #274, #227 ) ) ;
#295 = CALENDAR_DATE ( 2026, 22, 1 ) ;
#296 = AXIS2_PLACEMENT_3D ( 'NONE', #233, #167, #579 ) ;
#297 = DIRECTION ( 'NONE',  ( 0.000000000000000000, 0.000000000000000000, 1.000000000000000000 ) ) ;
#298 = CARTESIAN_POINT ( 'NONE',  ( -7.599999999999993427, -8.673617379884029556E-16, 24.00000000000000000 ) ) ;
#299 = CIRCLE ( 'NONE', #656, 7.599999999999993427 ) ;
#300 = EDGE_CURVE ( 'NONE', #402, #573, #356, .T. ) ;
#301 = APPROVAL_DATE_TIME ( #587, #385 ) ;
#302 = AXIS2_PLACEMENT_3D ( 'NONE', #223, #500, #155 ) ;
#303 = CYLINDRICAL_SURFACE ( 'NONE', #153, 5.200000000000000178 ) ;
#304 = DIRECTION ( 'NONE',  ( 1.285721310869867479E-16, -1.000000000000000000, -0.000000000000000000 ) ) ;
#305 = EDGE_CURVE ( 'NONE', #38, #402, #57, .T. ) ;
#306 = PERSON_AND_ORGANIZATION ( #462, #352 ) ;
#307 = FACE_OUTER_BOUND ( 'NONE', #406, .T. ) ;
#308 = DIRECTION ( 'NONE',  ( -0.000000000000000000, -0.000000000000000000, -1.000000000000000000 ) ) ;
#309 = DATE_TIME_ROLE ( 'classification_date' ) ;
#310 = EDGE_CURVE ( 'NONE', #573, #349, #33, .T. ) ;
#311 = DIRECTION ( 'NONE',  ( -0.000000000000000000, -0.000000000000000000, -1.000000000000000000 ) ) ;
#312 = CARTESIAN_POINT ( 'NONE',  ( 3.300000000000000266, -4.041334437186265017E-16, 22.00000000000000000 ) ) ;
#313 = DIRECTION ( 'NONE',  ( -0.000000000000000000, -0.000000000000000000, -1.000000000000000000 ) ) ;
#314 = APPROVAL_PERSON_ORGANIZATION ( #10, #149, #60 ) ;
#315 = DATE_AND_TIME ( #200, #576 ) ;
#316 = DIRECTION ( 'NONE',  ( -0.000000000000000000, -0.000000000000000000, -1.000000000000000000 ) ) ;
#317 = CARTESIAN_POINT ( 'NONE',  ( 3.500000000000000444, 0.000000000000000000, 24.00000000000000000 ) ) ;
#318 = VECTOR ( 'NONE', #183, 1000.000000000000000 ) ;
#319 = DIRECTION ( 'NONE',  ( -1.000000000000000000, 0.000000000000000000, 0.000000000000000000 ) ) ;
#320 = DIRECTION ( 'NONE',  ( 1.000000000000000000, 0.000000000000000000, -0.000000000000000000 ) ) ;
#321 = ADVANCED_FACE ( 'NONE', ( #471, #534 ), #693, .F. ) ;
#322 = CIRCLE ( 'NONE', #422, 3.300000000000000266 ) ;
#323 = CARTESIAN_POINT ( 'NONE',  ( 5.200000000000000178, 6.368163355566236381E-16, 20.00000000000000000 ) ) ;
#324 = CARTESIAN_POINT ( 'NONE',  ( 3.499999999999999556, -6.746109990209165019, 24.00000000000000000 ) ) ;
#325 = EDGE_LOOP ( 'NONE', ( #273, #637, #232, #86 ) ) ;
#326 = CC_DESIGN_DATE_AND_TIME_ASSIGNMENT ( #72, #309, ( #541 ) ) ;
#327 = CARTESIAN_POINT ( 'NONE',  ( 0.000000000000000000, 8.673617379884035472E-16, 0.000000000000000000 ) ) ;
#328 = CARTESIAN_POINT ( 'NONE',  ( 0.000000000000000000, 8.673617379884035472E-16, 23.00000000000000000 ) ) ;
#329 = ORIENTED_EDGE ( 'NONE', *, *, #717, .T. ) ;
#330 = CARTESIAN_POINT ( 'NONE',  ( 0.000000000000000000, 0.000000000000000000, 22.00000000000000000 ) ) ;
#331 = PRODUCT_RELATED_PRODUCT_CATEGORY ( 'detail', '', ( #140 ) ) ;
#332 = DIRECTION ( 'NONE',  ( 1.000000000000000000, 0.000000000000000000, 0.000000000000000000 ) ) ;
#333 = VECTOR ( 'NONE', #255, 1000.000000000000000 ) ;
#334 = VECTOR ( 'NONE', #625, 1000.000000000000000 ) ;
#335 = VERTEX_POINT ( 'NONE', #146 ) ;
#336 = DIRECTION ( 'NONE',  ( 0.000000000000000000, 0.000000000000000000, 1.000000000000000000 ) ) ;
#337 = MANIFOLD_SOLID_BREP ( 'Rotation1', #219 ) ;
#338 = ORIENTED_EDGE ( 'NONE', *, *, #64, .T. ) ;
#339 = DIRECTION ( 'NONE',  ( -0.000000000000000000, -0.000000000000000000, -1.000000000000000000 ) ) ;
#340 = UNCERTAINTY_MEASURE_WITH_UNIT (LENGTH_MEASURE( 1.000000000000000082E-05 ), #417, 'distance_accuracy_value', 'NONE');
#341 = ORIENTED_EDGE ( 'NONE', *, *, #515, .F. ) ;
#342 = VECTOR ( 'NONE', #124, 1000.000000000000000 ) ;
#343 = CARTESIAN_POINT ( 'NONE',  ( -3.300000000000000266, 0.000000000000000000, 22.00000000000000000 ) ) ;
#344 = EDGE_LOOP ( 'NONE', ( #566, #207, #457, #101, #740, #408 ) ) ;
#345 = VERTEX_POINT ( 'NONE', #374 ) ;
#346 = VERTEX_POINT ( 'NONE', #540 ) ;
#347 = CC_DESIGN_PERSON_AND_ORGANIZATION_ASSIGNMENT ( #306, #236, ( #480 ) ) ;
#348 = CYLINDRICAL_SURFACE ( 'NONE', #271, 3.300000000000000266 ) ;
#349 = VERTEX_POINT ( 'NONE', #378 ) ;
#350 = ORIENTED_EDGE ( 'NONE', *, *, #467, .T. ) ;
#351 = ORIENTED_EDGE ( 'NONE', *, *, #206, .T. ) ;
#352 = ORGANIZATION ( 'UNSPECIFIED', 'UNSPECIFIED', '' ) ;
#353 = CC_DESIGN_SECURITY_CLASSIFICATION ( #541, ( #480 ) ) ;
#354 = EDGE_LOOP ( 'NONE', ( #731, #222, #41, #629, #338, #120, #216, #497 ) ) ;
#355 = ORIENTED_EDGE ( 'NONE', *, *, #713, .F. ) ;
#356 = LINE ( 'NONE', #424, #135 ) ;
#357 = ORIENTED_EDGE ( 'NONE', *, *, #156, .F. ) ;
#358 = ADVANCED_FACE ( 'NONE', ( #600 ), #253, .T. ) ;
#359 = ORIENTED_EDGE ( 'NONE', *, *, #48, .T. ) ;
#360 = CARTESIAN_POINT ( 'NONE',  ( 0.000000000000000000, -8.673617379884035472E-16, 22.00000000000000000 ) ) ;
#361 = CARTESIAN_POINT ( 'NONE',  ( 3.500000000000000444, 0.000000000000000000, 24.00000000000000000 ) ) ;
#362 = APPROVAL_ROLE ( '' ) ;
#363 = CARTESIAN_POINT ( 'NONE',  ( 0.000000000000000000, -8.673617379884035472E-16, 22.00000000000000000 ) ) ;
#364 = CARTESIAN_POINT ( 'NONE',  ( 3.300000000000000266, -4.041334437186265017E-16, 22.00000000000000000 ) ) ;
#365 = COORDINATED_UNIVERSAL_TIME_OFFSET ( 1, 0, .AHEAD. ) ;
#366 = DIRECTION ( 'NONE',  ( -1.000000000000000000, 0.000000000000000000, 0.000000000000000000 ) ) ;
#367 = CARTESIAN_POINT ( 'NONE',  ( 3.500000000000000444, 0.000000000000000000, 23.00000000000000000 ) ) ;
#368 = ADVANCED_FACE ( 'NONE', ( #137 ), #607, .F. ) ;
#369 = CARTESIAN_POINT ( 'NONE',  ( -3.500000000000000444, 0.000000000000000000, 24.00000000000000000 ) ) ;
#370 = DIRECTION ( 'NONE',  ( -0.000000000000000000, -0.000000000000000000, -1.000000000000000000 ) ) ;
#371 = LINE ( 'NONE', #364, #40 ) ;
#372 = CARTESIAN_POINT ( 'NONE',  ( 5.200000000000000178, 6.368163355566236381E-16, 17.80000000000000071 ) ) ;
#373 = CC_DESIGN_PERSON_AND_ORGANIZATION_ASSIGNMENT ( #123, #653, ( #140 ) ) ;
#374 = CARTESIAN_POINT ( 'NONE',  ( -5.200000000000000178, 0.000000000000000000, 0.000000000000000000 ) ) ;
#375 = VECTOR ( 'NONE', #27, 1000.000000000000000 ) ;
#376 = AXIS2_PLACEMENT_3D ( 'NONE', #552, #499, #723 ) ;
#377 = VECTOR ( 'NONE', #716, 1000.000000000000000 ) ;
#378 = CARTESIAN_POINT ( 'NONE',  ( 7.599999999999998757, 6.336982936358471522E-17, 20.00000000000000000 ) ) ;
#379 = FACE_OUTER_BOUND ( 'NONE', #638, .T. ) ;
#380 = CARTESIAN_POINT ( 'NONE',  ( -5.200000000000000178, 0.000000000000000000, 22.00000000000000000 ) ) ;
#381 = EDGE_CURVE ( 'NONE', #575, #680, #603, .T. ) ;
#382 = AXIS2_PLACEMENT_3D ( 'NONE', #360, #596, #643 ) ;
#383 = DIRECTION ( 'NONE',  ( -0.000000000000000000, -0.000000000000000000, -1.000000000000000000 ) ) ;
#384 = DIRECTION ( 'NONE',  ( 0.000000000000000000, 0.000000000000000000, 1.000000000000000000 ) ) ;
#385 = APPROVAL ( #252, 'UNSPECIFIED' ) ;
#386 = CARTESIAN_POINT ( 'NONE',  ( -5.200000000000000178, 0.000000000000000000, 17.80000000000000071 ) ) ;
#387 = ADVANCED_FACE ( 'NONE', ( #654 ), #482, .F. ) ;
#388 = CC_DESIGN_APPROVAL ( #385, ( #509 ) ) ;
#389 = CARTESIAN_POINT ( 'NONE',  ( 0.000000000000000000, 0.000000000000000000, 17.80000000000000071 ) ) ;
#390 = ORIENTED_EDGE ( 'NONE', *, *, #192, .T. ) ;
#391 = AXIS2_PLACEMENT_3D ( 'NONE', #130, #297, #525 ) ;
#392 = DIRECTION ( 'NONE',  ( 0.000000000000000000, 0.000000000000000000, 1.000000000000000000 ) ) ;
#393 = ORIENTED_EDGE ( 'NONE', *, *, #717, .F. ) ;
#394 = VECTOR ( 'NONE', #96, 1000.000000000000000 ) ;
#395 = LINE ( 'NONE', #453, #334 ) ;
#396 = EDGE_LOOP ( 'NONE', ( #404, #720, #563, #742 ) ) ;
#397 = AXIS2_PLACEMENT_3D ( 'NONE', #267, #141, #553 ) ;
#398 = VERTEX_POINT ( 'NONE', #432 ) ;
#399 = FACE_OUTER_BOUND ( 'NONE', #459, .T. ) ;
#400 = ORIENTED_EDGE ( 'NONE', *, *, #460, .T. ) ;
#401 = ORIENTED_EDGE ( 'NONE', *, *, #114, .T. ) ;
#402 = VERTEX_POINT ( 'NONE', #661 ) ;
#403 = DIRECTION ( 'NONE',  ( 0.000000000000000000, 0.000000000000000000, 1.000000000000000000 ) ) ;
#404 = ORIENTED_EDGE ( 'NONE', *, *, #156, .T. ) ;
#405 = DIRECTION ( 'NONE',  ( -1.000000000000000000, 0.000000000000000000, 0.000000000000000000 ) ) ;
#406 = EDGE_LOOP ( 'NONE', ( #511, #554, #290, #143, #157, #461 ) ) ;
#407 = AXIS2_PLACEMENT_3D ( 'NONE', #29, #546, #664 ) ;
#408 = ORIENTED_EDGE ( 'NONE', *, *, #504, .F. ) ;
#409 = PLANE ( 'NONE',  #618 ) ;
#410 = ORIENTED_EDGE ( 'NONE', *, *, #185, .T. ) ;
#411 =( GEOMETRIC_REPRESENTATION_CONTEXT ( 3 ) GLOBAL_UNCERTAINTY_ASSIGNED_CONTEXT ( ( #340 ) ) GLOBAL_UNIT_ASSIGNED_CONTEXT ( ( #417, #76, #476 ) ) REPRESENTATION_CONTEXT ( 'NONE', 'WORKASPACE' ) );
#412 = EDGE_CURVE ( 'NONE', #277, #231, #599, .T. ) ;
#413 = APPROVAL_PERSON_ORGANIZATION ( #703, #385, #362 ) ;
#414 = EDGE_LOOP ( 'NONE', ( #678, #393 ) ) ;
#415 = DIRECTION ( 'NONE',  ( -1.000000000000000000, 0.000000000000000000, 0.000000000000000000 ) ) ;
#416 = DIRECTION ( 'NONE',  ( -0.000000000000000000, -0.000000000000000000, -1.000000000000000000 ) ) ;
#417 =( LENGTH_UNIT ( ) NAMED_UNIT ( * ) SI_UNIT ( .MILLI., .METRE. ) );
#418 = AXIS2_PLACEMENT_3D ( 'NONE', #63, #248, #67 ) ;
#419 = DIRECTION ( 'NONE',  ( -0.000000000000000000, -0.000000000000000000, -1.000000000000000000 ) ) ;
#420 = CARTESIAN_POINT ( 'NONE',  ( 0.000000000000000000, 0.000000000000000000, 0.000000000000000000 ) ) ;
#421 = DIRECTION ( 'NONE',  ( 1.285721310869867479E-16, -1.000000000000000000, 0.000000000000000000 ) ) ;
#422 = AXIS2_PLACEMENT_3D ( 'NONE', #456, #42, #332 ) ;
#423 = DIRECTION ( 'NONE',  ( -1.000000000000000000, 0.000000000000000000, 0.000000000000000000 ) ) ;
#424 = CARTESIAN_POINT ( 'NONE',  ( 3.300000000000000266, -4.041334437186265017E-16, 20.00000000000000000 ) ) ;
#425 = EDGE_CURVE ( 'NONE', #279, #102, #657, .T. ) ;
#426 = CARTESIAN_POINT ( 'NONE',  ( 3.500000000000000000, 6.746109990209165908, 24.00000000000000000 ) ) ;
#427 = LINE ( 'NONE', #526, #214 ) ;
#428 = EDGE_CURVE ( 'NONE', #518, #164, #686, .T. ) ;
#429 = CARTESIAN_POINT ( 'NONE',  ( 5.199999999999994849, 5.542562584220403821, 23.00000000000000000 ) ) ;
#430 = VECTOR ( 'NONE', #370, 1000.000000000000000 ) ;
#431 = COORDINATED_UNIVERSAL_TIME_OFFSET ( 1, 0, .AHEAD. ) ;
#432 = CARTESIAN_POINT ( 'NONE',  ( -3.500000000000000888, 6.746109990209165019, 24.00000000000000000 ) ) ;
#433 = AXIS2_PLACEMENT_3D ( 'NONE', #262, #487, #142 ) ;
#434 = EDGE_CURVE ( 'NONE', #265, #680, #712, .T. ) ;
#435 = DIRECTION ( 'NONE',  ( -1.000000000000000000, 0.000000000000000000, 0.000000000000000000 ) ) ;
#436 = AXIS2_PLACEMENT_3D ( 'NONE', #571, #392, #448 ) ;
#437 = DIRECTION ( 'NONE',  ( -1.000000000000000000, 0.000000000000000000, 0.000000000000000000 ) ) ;
#438 = DIRECTION ( 'NONE',  ( -0.000000000000000000, -0.000000000000000000, -1.000000000000000000 ) ) ;
#439 = CARTESIAN_POINT ( 'NONE',  ( -3.500000000000000888, 6.746109990209165019, 24.00000000000000000 ) ) ;
#440 = VECTOR ( 'NONE', #593, 1000.000000000000000 ) ;
#441 = LINE ( 'NONE', #444, #237 ) ;
#442 = EDGE_CURVE ( 'NONE', #102, #450, #196, .T. ) ;
#443 = CARTESIAN_POINT ( 'NONE',  ( 5.199999999999999289, 5.542562584220408262, 23.00000000000000000 ) ) ;
#444 = CARTESIAN_POINT ( 'NONE',  ( -3.500000000000000444, 0.000000000000000000, 24.00000000000000000 ) ) ;
#445 = CARTESIAN_POINT ( 'NONE',  ( -3.300000000000000266, -4.041334437186265017E-16, 22.00000000000000000 ) ) ;
#446 = CARTESIAN_POINT ( 'NONE',  ( 3.500000000000000000, 6.746109990209165908, 24.00000000000000000 ) ) ;
#447 = VERTEX_POINT ( 'NONE', #133 ) ;
#448 = DIRECTION ( 'NONE',  ( -1.000000000000000000, 0.000000000000000000, 0.000000000000000000 ) ) ;
#449 = EDGE_CURVE ( 'NONE', #682, #680, #97, .T. ) ;
#450 = VERTEX_POINT ( 'NONE', #605 ) ;
#451 = CARTESIAN_POINT ( 'NONE',  ( -3.300000000000000266, -4.041334437186265017E-16, 20.00000000000000000 ) ) ;
#452 = ORIENTED_EDGE ( 'NONE', *, *, #691, .F. ) ;
#453 = CARTESIAN_POINT ( 'NONE',  ( -5.200000000000000178, 0.000000000000000000, 20.00000000000000000 ) ) ;
#454 = CC_DESIGN_PERSON_AND_ORGANIZATION_ASSIGNMENT ( #184, #190, ( #480 ) ) ;
#455 = VERTEX_POINT ( 'NONE', #549 ) ;
#456 = CARTESIAN_POINT ( 'NONE',  ( 0.000000000000000000, 8.673617379884035472E-16, 0.000000000000000000 ) ) ;
#457 = ORIENTED_EDGE ( 'NONE', *, *, #254, .T. ) ;
#458 = ORIENTED_EDGE ( 'NONE', *, *, #434, .F. ) ;
#459 = EDGE_LOOP ( 'NONE', ( #458, #230, #410, #732, #390, #113, #284, #291 ) ) ;
#460 = EDGE_CURVE ( 'NONE', #398, #447, #85, .T. ) ;
#461 = ORIENTED_EDGE ( 'NONE', *, *, #14, .T. ) ;
#462 = PERSON ( 'UNSPECIFIED', 'UNSPECIFIED', 'UNSPECIFIED', ('UNSPECIFIED'), ('UNSPECIFIED'), ('UNSPECIFIED') ) ;
#463 = VECTOR ( 'NONE', #240, 1000.000000000000000 ) ;
#464 = VERTEX_POINT ( 'NONE', #218 ) ;
#465 = CARTESIAN_POINT ( 'NONE',  ( 3.300000000000000266, -4.041334437186265017E-16, 22.00000000000000000 ) ) ;
#466 = CARTESIAN_POINT ( 'NONE',  ( 3.300000000000000266, -4.041334437186265017E-16, 22.00000000000000000 ) ) ;
#467 = EDGE_CURVE ( 'NONE', #279, #738, #299, .T. ) ;
#468 = CIRCLE ( 'NONE', #636, 5.200000000000000178 ) ;
#469 = DIRECTION ( 'NONE',  ( -1.000000000000000000, -1.285721310869867479E-16, 0.000000000000000000 ) ) ;
#470 = CARTESIAN_POINT ( 'NONE',  ( 3.300000000000000266, 4.041334437186266003E-16, 0.000000000000000000 ) ) ;
#471 = FACE_BOUND ( 'NONE', #414, .T. ) ;
#472 = CARTESIAN_POINT ( 'NONE',  ( 7.599999999999993427, 6.336982936358501104E-17, 24.00000000000000000 ) ) ;
#473 = CIRCLE ( 'NONE', #243, 3.300000000000000266 ) ;
#474 = DIRECTION ( 'NONE',  ( -0.000000000000000000, -0.000000000000000000, -1.000000000000000000 ) ) ;
#475 = CARTESIAN_POINT ( 'NONE',  ( -3.300000000000000266, -4.041334437186265017E-16, 22.00000000000000000 ) ) ;
#476 =( NAMED_UNIT ( * ) SI_UNIT ( $, .STERADIAN. ) SOLID_ANGLE_UNIT ( ) );
#477 = DIRECTION ( 'NONE',  ( -1.000000000000000000, 0.000000000000000000, 0.000000000000000000 ) ) ;
#478 = LINE ( 'NONE', #131, #565 ) ;
#479 = LINE ( 'NONE', #361, #694 ) ;
#480 = PRODUCT_DEFINITION_FORMATION_WITH_SPECIFIED_SOURCE ( 'ANY', '', #140, .NOT_KNOWN. ) ;
#481 = DIRECTION ( 'NONE',  ( 1.000000000000000000, 0.000000000000000000, 0.000000000000000000 ) ) ;
#482 = PLANE ( 'NONE',  #235 ) ;
#483 = AXIS2_PLACEMENT_3D ( 'NONE', #163, #569, #405 ) ;
#484 = EDGE_CURVE ( 'NONE', #633, #174, #105, .T. ) ;
#485 = FACE_OUTER_BOUND ( 'NONE', #325, .T. ) ;
#486 = CIRCLE ( 'NONE', #483, 7.599999999999998757 ) ;
#487 = DIRECTION ( 'NONE',  ( 0.000000000000000000, 0.000000000000000000, 1.000000000000000000 ) ) ;
#488 = CARTESIAN_POINT ( 'NONE',  ( 0.000000000000000000, -8.673617379884035472E-16, 20.00000000000000000 ) ) ;
#489 = CIRCLE ( 'NONE', #238, 7.599999999999998757 ) ;
#490 = CARTESIAN_POINT ( 'NONE',  ( 0.000000000000000000, 8.673617379884035472E-16, 23.00000000000000000 ) ) ;
#491 = CYLINDRICAL_SURFACE ( 'NONE', #539, 5.200000000000000178 ) ;
#492 = ADVANCED_FACE ( 'NONE', ( #49 ), #159, .T. ) ;
#493 = CARTESIAN_POINT ( 'NONE',  ( 0.000000000000000000, -8.673617379884035472E-16, 22.00000000000000000 ) ) ;
#494 = ORIENTED_EDGE ( 'NONE', *, *, #669, .T. ) ;
#495 = APPROVAL_STATUS ( 'not_yet_approved' ) ;
#496 = DIRECTION ( 'NONE',  ( 1.000000000000000000, 0.000000000000000000, 0.000000000000000000 ) ) ;
#497 = ORIENTED_EDGE ( 'NONE', *, *, #310, .T. ) ;
#498 = VECTOR ( 'NONE', #313, 1000.000000000000000 ) ;
#499 = DIRECTION ( 'NONE',  ( 0.000000000000000000, 0.000000000000000000, 1.000000000000000000 ) ) ;
#500 = DIRECTION ( 'NONE',  ( -0.000000000000000000, 0.000000000000000000, -1.000000000000000000 ) ) ;
#501 = ORIENTED_EDGE ( 'NONE', *, *, #412, .F. ) ;
#502 = CIRCLE ( 'NONE', #532, 5.200000000000000178 ) ;
#503 = ORIENTED_EDGE ( 'NONE', *, *, #598, .F. ) ;
#504 = EDGE_CURVE ( 'NONE', #464, #508, #489, .T. ) ;
#505 = CARTESIAN_POINT ( 'NONE',  ( 0.000000000000000000, 8.673617379884035472E-16, 23.00000000000000000 ) ) ;
#506 = ORIENTED_EDGE ( 'NONE', *, *, #68, .F. ) ;
#507 = ORIENTED_EDGE ( 'NONE', *, *, #213, .T. ) ;
#508 = VERTEX_POINT ( 'NONE', #285 ) ;
#509 = PRODUCT_DEFINITION ( 'UNKNOWN', '', #480, #168 ) ;
#510 = DIRECTION ( 'NONE',  ( -0.000000000000000000, -0.000000000000000000, -1.000000000000000000 ) ) ;
#511 = ORIENTED_EDGE ( 'NONE', *, *, #590, .F. ) ;
#512 = ORIENTED_EDGE ( 'NONE', *, *, #484, .F. ) ;
#513 = ORIENTED_EDGE ( 'NONE', *, *, #381, .F. ) ;
#514 = DIRECTION ( 'NONE',  ( 0.000000000000000000, 0.000000000000000000, 1.000000000000000000 ) ) ;
#515 = EDGE_CURVE ( 'NONE', #174, #170, #739, .T. ) ;
#516 = ORIENTED_EDGE ( 'NONE', *, *, #91, .T. ) ;
#517 = ORIENTED_EDGE ( 'NONE', *, *, #300, .F. ) ;
#518 = VERTEX_POINT ( 'NONE', #671 ) ;
#519 = VECTOR ( 'NONE', #632, 1000.000000000000000 ) ;
#520 = EDGE_LOOP ( 'NONE', ( #494, #56, #673 ) ) ;
#521 = EDGE_LOOP ( 'NONE', ( #627, #452 ) ) ;
#522 = DIRECTION ( 'NONE',  ( 2.533860953058118149E-16, 1.000000000000000000, 0.000000000000000000 ) ) ;
#523 = DATE_AND_TIME ( #295, #212 ) ;
#524 = VECTOR ( 'NONE', #339, 1000.000000000000000 ) ;
#525 = DIRECTION ( 'NONE',  ( -1.000000000000000000, 0.000000000000000000, 0.000000000000000000 ) ) ;
#526 = CARTESIAN_POINT ( 'NONE',  ( -7.599999999999998757, -8.673617379884035472E-16, 22.00000000000000000 ) ) ;
#527 = AXIS2_PLACEMENT_3D ( 'NONE', #215, #272, #630 ) ;
#528 = PERSON_AND_ORGANIZATION_ROLE ( 'creator' ) ;
#529 = CARTESIAN_POINT ( 'NONE',  ( 0.000000000000000000, 0.000000000000000000, 22.00000000000000000 ) ) ;
#530 = DIRECTION ( 'NONE',  ( -0.000000000000000000, -0.000000000000000000, -1.000000000000000000 ) ) ;
#531 = ADVANCED_FACE ( 'NONE', ( #399 ), #110, .F. ) ;
#532 = AXIS2_PLACEMENT_3D ( 'NONE', #16, #416, #293 ) ;
#533 = CARTESIAN_POINT ( 'NONE',  ( -3.500000000000000444, 0.000000000000000000, 23.00000000000000000 ) ) ;
#534 = FACE_OUTER_BOUND ( 'NONE', #521, .T. ) ;
#535 = COORDINATED_UNIVERSAL_TIME_OFFSET ( 1, 0, .AHEAD. ) ;
#536 = EDGE_CURVE ( 'NONE', #455, #346, #659, .T. ) ;
#537 = CARTESIAN_POINT ( 'NONE',  ( 3.499999999999999556, -6.746109990209165019, 23.00000000000000000 ) ) ;
#538 = CARTESIAN_POINT ( 'NONE',  ( -5.199999999999999289, -5.542562584220408262, 22.00000000000000000 ) ) ;
#539 = AXIS2_PLACEMENT_3D ( 'NONE', #208, #383, #26 ) ;
#540 = CARTESIAN_POINT ( 'NONE',  ( 5.199999999999999289, -5.542562584220408262, 22.00000000000000000 ) ) ;
#541 = SECURITY_CLASSIFICATION ( '', '', #645 ) ;
#542 = CARTESIAN_POINT ( 'NONE',  ( 3.300000000000000711, -6.846166810705097028, 22.00000000000000000 ) ) ;
#543 = DIRECTION ( 'NONE',  ( -0.000000000000000000, -0.000000000000000000, -1.000000000000000000 ) ) ;
#544 = APPROVAL_DATE_TIME ( #315, #705 ) ;
#545 = DIRECTION ( 'NONE',  ( 0.000000000000000000, 0.000000000000000000, 1.000000000000000000 ) ) ;
#546 = DIRECTION ( 'NONE',  ( -0.000000000000000000, 0.000000000000000000, -1.000000000000000000 ) ) ;
#547 = EDGE_CURVE ( 'NONE', #729, #345, #395, .T. ) ;
#548 = CARTESIAN_POINT ( 'NONE',  ( 0.000000000000000000, 0.000000000000000000, 20.00000000000000000 ) ) ;
#549 = CARTESIAN_POINT ( 'NONE',  ( 3.300000000000000711, -6.846166810705097028, 22.00000000000000000 ) ) ;
#550 = COORDINATED_UNIVERSAL_TIME_OFFSET ( 1, 0, .AHEAD. ) ;
#551 = ADVANCED_FACE ( 'NONE', ( #614 ), #348, .F. ) ;
#552 = CARTESIAN_POINT ( 'NONE',  ( 0.000000000000000000, 0.000000000000000000, 0.000000000000000000 ) ) ;
#553 = DIRECTION ( 'NONE',  ( 1.000000000000000000, 0.000000000000000000, 0.000000000000000000 ) ) ;
#554 = ORIENTED_EDGE ( 'NONE', *, *, #305, .F. ) ;
#555 = AXIS2_PLACEMENT_3D ( 'NONE', #689, #179, #647 ) ;
#556 = CARTESIAN_POINT ( 'NONE',  ( 0.000000000000000000, -8.673617379884035472E-16, 20.00000000000000000 ) ) ;
#557 = AXIS2_PLACEMENT_3D ( 'NONE', #369, #469, #421 ) ;
#558 = AXIS2_PLACEMENT_3D ( 'NONE', #505, #403, #674 ) ;
#559 = FACE_OUTER_BOUND ( 'NONE', #47, .T. ) ;
#560 = EDGE_CURVE ( 'NONE', #174, #402, #199, .T. ) ;
#561 = ORIENTED_EDGE ( 'NONE', *, *, #242, .F. ) ;
#562 = DIRECTION ( 'NONE',  ( 1.000000000000000000, 0.000000000000000000, 0.000000000000000000 ) ) ;
#563 = ORIENTED_EDGE ( 'NONE', *, *, #669, .F. ) ;
#564 = FACE_OUTER_BOUND ( 'NONE', #104, .T. ) ;
#565 = VECTOR ( 'NONE', #189, 1000.000000000000000 ) ;
#566 = ORIENTED_EDGE ( 'NONE', *, *, #136, .F. ) ;
#567 = DIRECTION ( 'NONE',  ( -1.000000000000000000, 0.000000000000000000, 0.000000000000000000 ) ) ;
#568 = ORIENTED_EDGE ( 'NONE', *, *, #713, .T. ) ;
#569 = DIRECTION ( 'NONE',  ( -0.000000000000000000, -0.000000000000000000, -1.000000000000000000 ) ) ;
#570 = ORIENTED_EDGE ( 'NONE', *, *, #504, .T. ) ;
#571 = CARTESIAN_POINT ( 'NONE',  ( 0.000000000000000000, -8.673617379884035472E-16, 22.00000000000000000 ) ) ;
#572 = EDGE_CURVE ( 'NONE', #268, #683, #9, .T. ) ;
#573 = VERTEX_POINT ( 'NONE', #35 ) ;
#574 = ORIENTED_EDGE ( 'NONE', *, *, #648, .F. ) ;
#575 = VERTEX_POINT ( 'NONE', #165 ) ;
#576 = LOCAL_TIME ( 9, 53, 12.00000000000000000, #550 ) ;
#577 = EDGE_CURVE ( 'NONE', #447, #575, #591, .T. ) ;
#578 = ORIENTED_EDGE ( 'NONE', *, *, #192, .F. ) ;
#579 = DIRECTION ( 'NONE',  ( 2.533860953058118149E-16, -1.000000000000000000, 0.000000000000000000 ) ) ;
#580 = DIRECTION ( 'NONE',  ( -2.533860953058117656E-16, -1.000000000000000000, 0.000000000000000000 ) ) ;
#581 = ORIENTED_EDGE ( 'NONE', *, *, #412, .T. ) ;
#582 = DATE_TIME_ROLE ( 'creation_date' ) ;
#583 = CIRCLE ( 'NONE', #707, 7.599999999999993427 ) ;
#584 = ORIENTED_EDGE ( 'NONE', *, *, #175, .F. ) ;
#585 = FACE_OUTER_BOUND ( 'NONE', #676, .T. ) ;
#586 = PLANE ( 'NONE',  #275 ) ;
#587 = DATE_AND_TIME ( #65, #52 ) ;
#588 = DIRECTION ( 'NONE',  ( -0.7371541402007412147, 9.027534582750569437E-17, 0.6757246285173463818 ) ) ;
#589 = FACE_OUTER_BOUND ( 'NONE', #109, .T. ) ;
#590 = EDGE_CURVE ( 'NONE', #402, #108, #44, .T. ) ;
#591 = CIRCLE ( 'NONE', #558, 7.599999999999993427 ) ;
#592 = DIRECTION ( 'NONE',  ( -0.000000000000000000, -0.000000000000000000, -1.000000000000000000 ) ) ;
#593 = DIRECTION ( 'NONE',  ( -1.564911040351207365E-16, 1.000000000000000000, -0.000000000000000000 ) ) ;
#594 = CC_DESIGN_PERSON_AND_ORGANIZATION_ASSIGNMENT ( #69, #528, ( #509 ) ) ;
#595 = CALENDAR_DATE ( 2026, 22, 1 ) ;
#596 = DIRECTION ( 'NONE',  ( -0.000000000000000000, -0.000000000000000000, -1.000000000000000000 ) ) ;
#597 = CARTESIAN_POINT ( 'NONE',  ( 3.500000000000000000, 6.746109990209165908, 23.00000000000000000 ) ) ;
#598 = EDGE_CURVE ( 'NONE', #277, #682, #714, .T. ) ;
#599 = CIRCLE ( 'NONE', #433, 7.599999999999993427 ) ;
#600 = FACE_OUTER_BOUND ( 'NONE', #608, .T. ) ;
#601 = AXIS2_PLACEMENT_3D ( 'NONE', #126, #193, #481 ) ;
#602 = DIRECTION ( 'NONE',  ( 0.000000000000000000, 0.000000000000000000, 1.000000000000000000 ) ) ;
#603 = LINE ( 'NONE', #89, #498 ) ;
#604 = DIRECTION ( 'NONE',  ( -0.000000000000000000, -0.000000000000000000, -1.000000000000000000 ) ) ;
#605 = CARTESIAN_POINT ( 'NONE',  ( 5.199999999999999289, -5.542562584220408262, 23.00000000000000000 ) ) ;
#606 = PLANE ( 'NONE',  #270 ) ;
#607 = PLANE ( 'NONE',  #173 ) ;
#608 = EDGE_LOOP ( 'NONE', ( #171, #117, #278, #501 ) ) ;
#609 = ADVANCED_FACE ( 'NONE', ( #485 ), #139, .T. ) ;
#610 = FACE_OUTER_BOUND ( 'NONE', #396, .T. ) ;
#611 = DIRECTION ( 'NONE',  ( -1.000000000000000000, 0.000000000000000000, 0.000000000000000000 ) ) ;
#612 = EDGE_LOOP ( 'NONE', ( #351, #350, #220 ) ) ;
#613 = CIRCLE ( 'NONE', #391, 7.599999999999998757 ) ;
#614 = FACE_OUTER_BOUND ( 'NONE', #687, .T. ) ;
#615 = ADVANCED_FACE ( 'NONE', ( #150 ), #622, .T. ) ;
#616 = APPLICATION_CONTEXT ( 'configuration controlled 3d designs of mechanical parts and assemblies' ) ;
#617 = ORIENTED_EDGE ( 'NONE', *, *, #87, .F. ) ;
#618 = AXIS2_PLACEMENT_3D ( 'NONE', #226, #172, #635 ) ;
#619 = AXIS2_PLACEMENT_3D ( 'NONE', #490, #23, #256 ) ;
#620 = DIRECTION ( 'NONE',  ( 0.000000000000000000, 0.000000000000000000, 1.000000000000000000 ) ) ;
#621 = ADVANCED_FACE ( 'NONE', ( #379 ), #197, .T. ) ;
#622 = CONICAL_SURFACE ( 'NONE', #690, 5.200000000000000178, 0.8288490587889788541 ) ;
#623 = ORIENTED_EDGE ( 'NONE', *, *, #577, .F. ) ;
#624 = EDGE_LOOP ( 'NONE', ( #506, #401, #119, #107, #617, #400, #43, #45, #684, #503, #581, #166 ) ) ;
#625 = DIRECTION ( 'NONE',  ( -0.000000000000000000, -0.000000000000000000, -1.000000000000000000 ) ) ;
#626 = ORIENTED_EDGE ( 'NONE', *, *, #547, .F. ) ;
#627 = ORIENTED_EDGE ( 'NONE', *, *, #652, .F. ) ;
#628 = EDGE_CURVE ( 'NONE', #736, #729, #719, .T. ) ;
#629 = ORIENTED_EDGE ( 'NONE', *, *, #442, .T. ) ;
#630 = DIRECTION ( 'NONE',  ( -1.000000000000000000, 0.000000000000000000, 0.000000000000000000 ) ) ;
#631 = ORIENTED_EDGE ( 'NONE', *, *, #185, .F. ) ;
#632 = DIRECTION ( 'NONE',  ( -0.000000000000000000, -0.000000000000000000, -1.000000000000000000 ) ) ;
#633 = VERTEX_POINT ( 'NONE', #211 ) ;
#634 = ORIENTED_EDGE ( 'NONE', *, *, #721, .T. ) ;
#635 = DIRECTION ( 'NONE',  ( -1.564911040351207365E-16, -1.000000000000000000, 0.000000000000000000 ) ) ;
#636 = AXIS2_PLACEMENT_3D ( 'NONE', #152, #665, #148 ) ;
#637 = ORIENTED_EDGE ( 'NONE', *, *, #136, .T. ) ;
#638 = EDGE_LOOP ( 'NONE', ( #737, #623, #357, #158 ) ) ;
#639 = CARTESIAN_POINT ( 'NONE',  ( -3.499999999999999556, -6.746109990209165019, 23.00000000000000000 ) ) ;
#640 = DIRECTION ( 'NONE',  ( 1.000000000000000000, -2.533860953058118149E-16, 0.000000000000000000 ) ) ;
#641 = AXIS2_PLACEMENT_3D ( 'NONE', #188, #650, #415 ) ;
#642 = ADVANCED_FACE ( 'NONE', ( #32 ), #491, .T. ) ;
#643 = DIRECTION ( 'NONE',  ( -1.000000000000000000, 0.000000000000000000, 0.000000000000000000 ) ) ;
#644 = CARTESIAN_POINT ( 'NONE',  ( 5.200000000000000178, 0.000000000000000000, 17.80000000000000071 ) ) ;
#645 = SECURITY_CLASSIFICATION_LEVEL ( 'unclassified' ) ;
#646 = PLANE ( 'NONE',  #641 ) ;
#647 = DIRECTION ( 'NONE',  ( -1.000000000000000000, 0.000000000000000000, 0.000000000000000000 ) ) ;
#648 = EDGE_CURVE ( 'NONE', #455, #573, #205, .T. ) ;
#649 = PERSON_AND_ORGANIZATION_ROLE ( 'classification_officer' ) ;
#650 = DIRECTION ( 'NONE',  ( -0.000000000000000000, 0.000000000000000000, -1.000000000000000000 ) ) ;
#651 = LINE ( 'NONE', #644, #204 ) ;
#652 = EDGE_CURVE ( 'NONE', #345, #681, #658, .T. ) ;
#653 = PERSON_AND_ORGANIZATION_ROLE ( 'design_owner' ) ;
#654 = FACE_OUTER_BOUND ( 'NONE', #612, .T. ) ;
#655 = CALENDAR_DATE ( 2026, 22, 1 ) ;
#656 = AXIS2_PLACEMENT_3D ( 'NONE', #726, #620, #39 ) ;
#657 = LINE ( 'NONE', #324, #711 ) ;
#658 = CIRCLE ( 'NONE', #376, 5.200000000000000178 ) ;
#659 = CIRCLE ( 'NONE', #436, 7.599999999999998757 ) ;
#660 = CARTESIAN_POINT ( 'NONE',  ( -3.299999999999998490, -6.846166810705097028, 22.00000000000000000 ) ) ;
#661 = CARTESIAN_POINT ( 'NONE',  ( 3.300000000000000266, -4.041334437186265017E-16, 20.00000000000000000 ) ) ;
#662 = CARTESIAN_POINT ( 'NONE',  ( 5.200000000000000178, 0.000000000000000000, 22.00000000000000000 ) ) ;
#663 = VECTOR ( 'NONE', #308, 1000.000000000000000 ) ;
#664 = DIRECTION ( 'NONE',  ( -1.000000000000000000, 0.000000000000000000, 0.000000000000000000 ) ) ;
#665 = DIRECTION ( 'NONE',  ( 0.000000000000000000, 0.000000000000000000, 1.000000000000000000 ) ) ;
#666 = DIRECTION ( 'NONE',  ( -1.564911040351207365E-16, -1.000000000000000000, 0.000000000000000000 ) ) ;
#667 = ORIENTED_EDGE ( 'NONE', *, *, #73, .F. ) ;
#668 = CC_DESIGN_APPROVAL ( #705, ( #541 ) ) ;
#669 = EDGE_CURVE ( 'NONE', #683, #398, #441, .T. ) ;
#670 = DIRECTION ( 'NONE',  ( 1.285721310869867479E-16, 1.000000000000000000, 0.000000000000000000 ) ) ;
#671 = CARTESIAN_POINT ( 'NONE',  ( -5.199999999999993960, -5.542562584220402044, 23.00000000000000000 ) ) ;
#672 = ORIENTED_EDGE ( 'NONE', *, *, #206, .F. ) ;
#673 = ORIENTED_EDGE ( 'NONE', *, *, #572, .T. ) ;
#674 = DIRECTION ( 'NONE',  ( -1.000000000000000000, 0.000000000000000000, 0.000000000000000000 ) ) ;
#675 = VECTOR ( 'NONE', #94, 1000.000000000000000 ) ;
#676 = EDGE_LOOP ( 'NONE', ( #634, #1, #53, #292 ) ) ;
#677 = DIRECTION ( 'NONE',  ( -2.533860953058117656E-16, 1.000000000000000000, -0.000000000000000000 ) ) ;
#678 = ORIENTED_EDGE ( 'NONE', *, *, #14, .F. ) ;
#679 = DIRECTION ( 'NONE',  ( 0.000000000000000000, 0.000000000000000000, 1.000000000000000000 ) ) ;
#680 = VERTEX_POINT ( 'NONE', #710 ) ;
#681 = VERTEX_POINT ( 'NONE', #22 ) ;
#682 = VERTEX_POINT ( 'NONE', #92 ) ;
#683 = VERTEX_POINT ( 'NONE', #257 ) ;
#684 = ORIENTED_EDGE ( 'NONE', *, *, #449, .F. ) ;
#685 = ORIENTED_EDGE ( 'NONE', *, *, #428, .T. ) ;
#686 = CIRCLE ( 'NONE', #619, 7.599999999999993427 ) ;
#687 = EDGE_LOOP ( 'NONE', ( #288, #741, #329, #341 ) ) ;
#688 = CYLINDRICAL_SURFACE ( 'NONE', #106, 7.599999999999998757 ) ;
#689 = CARTESIAN_POINT ( 'NONE',  ( 0.000000000000000000, -8.673617379884035472E-16, 20.00000000000000000 ) ) ;
#690 = AXIS2_PLACEMENT_3D ( 'NONE', #389, #545, #496 ) ;
#691 = EDGE_CURVE ( 'NONE', #681, #345, #468, .T. ) ;
#692 = LINE ( 'NONE', #247, #727 ) ;
#693 = PLANE ( 'NONE',  #266 ) ;
#694 = VECTOR ( 'NONE', #304, 1000.000000000000000 ) ;
#695 = MECHANICAL_CONTEXT ( 'NONE', #743, 'mechanical' ) ;
#696 = EDGE_CURVE ( 'NONE', #736, #681, #88, .T. ) ;
#697 = FACE_OUTER_BOUND ( 'NONE', #95, .T. ) ;
#698 = LINE ( 'NONE', #18, #663 ) ;
#699 = ADVANCED_BREP_SHAPE_REPRESENTATION ( 'MR_Holder', ( #337, #601 ), #411 ) ;
#700 = CYLINDRICAL_SURFACE ( 'NONE', #382, 7.599999999999998757 ) ;
#701 = LINE ( 'NONE', #475, #83 ) ;
#702 = EDGE_CURVE ( 'NONE', #349, #464, #138, .T. ) ;
#703 = PERSON_AND_ORGANIZATION ( #462, #352 ) ;
#704 = LINE ( 'NONE', #367, #144 ) ;
#705 = APPROVAL ( #495, 'UNSPECIFIED' ) ;
#706 = COORDINATED_UNIVERSAL_TIME_OFFSET ( 1, 0, .AHEAD. ) ;
#707 = AXIS2_PLACEMENT_3D ( 'NONE', #15, #11, #477 ) ;
#708 = DIRECTION ( 'NONE',  ( 1.285721310869867479E-16, 1.000000000000000000, 0.000000000000000000 ) ) ;
#709 = VECTOR ( 'NONE', #677, 1000.000000000000000 ) ;
#710 = CARTESIAN_POINT ( 'NONE',  ( -5.199999999999998401, 5.542562584220407373, 22.00000000000000000 ) ) ;
#711 = VECTOR ( 'NONE', #543, 1000.000000000000000 ) ;
#712 = LINE ( 'NONE', #380, #375 ) ;
#713 = EDGE_CURVE ( 'NONE', #335, #508, #201, .T. ) ;
#714 = LINE ( 'NONE', #443, #675 ) ;
#715 = CARTESIAN_POINT ( 'NONE',  ( 0.000000000000000000, 8.673617379884035472E-16, 23.00000000000000000 ) ) ;
#716 = DIRECTION ( 'NONE',  ( -0.000000000000000000, -0.000000000000000000, -1.000000000000000000 ) ) ;
#717 = EDGE_CURVE ( 'NONE', #108, #170, #176, .T. ) ;
#718 = DIRECTION ( 'NONE',  ( -0.000000000000000000, 0.000000000000000000, -1.000000000000000000 ) ) ;
#719 = CIRCLE ( 'NONE', #34, 5.200000000000000178 ) ;
#720 = ORIENTED_EDGE ( 'NONE', *, *, #460, .F. ) ;
#721 = EDGE_CURVE ( 'NONE', #682, #346, #80, .T. ) ;
#722 = AXIS2_PLACEMENT_3D ( 'NONE', #488, #602, #319 ) ;
#723 = DIRECTION ( 'NONE',  ( 1.000000000000000000, 0.000000000000000000, 0.000000000000000000 ) ) ;
#724 = APPROVAL_PERSON_ORGANIZATION ( #17, #705, #90 ) ;
#725 = ADVANCED_FACE ( 'NONE', ( #145 ), #606, .T. ) ;
#726 = CARTESIAN_POINT ( 'NONE',  ( 0.000000000000000000, 8.673617379884035472E-16, 24.00000000000000000 ) ) ;
#727 = VECTOR ( 'NONE', #592, 1000.000000000000000 ) ;
#728 = LINE ( 'NONE', #451, #709 ) ;
#729 = VERTEX_POINT ( 'NONE', #386 ) ;
#730 = DIRECTION ( 'NONE',  ( -1.000000000000000000, 0.000000000000000000, 0.000000000000000000 ) ) ;
#731 = ORIENTED_EDGE ( 'NONE', *, *, #114, .F. ) ;
#732 = ORIENTED_EDGE ( 'NONE', *, *, #269, .T. ) ;
#733 = EDGE_LOOP ( 'NONE', ( #50, #177, #154, #517 ) ) ;
#734 = CARTESIAN_POINT ( 'NONE',  ( 0.000000000000000000, 8.673617379884035472E-16, 20.00000000000000000 ) ) ;
#735 = ADVANCED_FACE ( 'NONE', ( #610 ), #132, .F. ) ;
#736 = VERTEX_POINT ( 'NONE', #372 ) ;
#737 = ORIENTED_EDGE ( 'NONE', *, *, #281, .T. ) ;
#738 = VERTEX_POINT ( 'NONE', #472 ) ;
#739 = LINE ( 'NONE', #343, #160 ) ;
#740 = ORIENTED_EDGE ( 'NONE', *, *, #54, .T. ) ;
#741 = ORIENTED_EDGE ( 'NONE', *, *, #590, .T. ) ;
#742 = ORIENTED_EDGE ( 'NONE', *, *, #242, .T. ) ;
#743 = APPLICATION_CONTEXT ( 'configuration controlled 3d designs of mechanical parts and assemblies' ) ;
ENDSEC;
END-ISO-10303-21;
