# Supplementary material for: MR-SP2: A Microreactor-Based Workflow for Few-Cell Spatial Proteomics on the Legacy Zeiss PALM MicroBeam
Source: J Proteome Res. 2026 Mar 31;25(5):2486–94. doi: 10.1021/acs.jproteome.5c01231 (PMC13140122; doi:10.1021/acs.jproteome.5c01231)
Supplement: Supplementary file 4 [file pr5c01231_si_004.zip]

Archive with 3 entries (2 files):
- MR Cap/
- MR Cap/MR Cap.STEP
- MR Cap/MR Cap.STL
