# Supplementary material for: MR-SP2: A Microreactor-Based Workflow for Few-Cell Spatial Proteomics on the Legacy Zeiss PALM MicroBeam
Source: J Proteome Res. 2026 Mar 31;25(5):2486–94. doi: 10.1021/acs.jproteome.5c01231 (PMC13140122; doi:10.1021/acs.jproteome.5c01231)
Supplement: Supplementary file 4 [file pr5c01231_si_004.zip › MR Cap/MR Cap.STEP]

ISO-10303-21;
HEADER;
FILE_DESCRIPTION (( 'STEP AP214' ),
    '1' );
FILE_NAME ('MR Cap.STEP',
    '2026-01-28T08:26:58',
    ( '' ),
    ( '' ),
    'SwSTEP 2.0',
    'SolidWorks 2025',
    '' );
FILE_SCHEMA (( 'AUTOMOTIVE_DESIGN' ));
ENDSEC;

DATA;
#1 = AXIS2_PLACEMENT_3D ( 'NONE', #37, #187, #126 ) ;
#2 = CARTESIAN_POINT ( 'NONE',  ( -2.799999999999999822, 3.429011037612588783E-16, 2.000000000000000000 ) ) ;
#3 = ADVANCED_BREP_SHAPE_REPRESENTATION ( 'MR Cap', ( #19, #47 ), #190 ) ;
#4 = ORIENTED_EDGE ( 'NONE', *, *, #31, .F. ) ;
#5 = VERTEX_POINT ( 'NONE', #147 ) ;
#6 = CIRCLE ( 'NONE', #121, 2.799999999999999822 ) ;
#7 = ORIENTED_EDGE ( 'NONE', *, *, #79, .T. ) ;
#8 = LINE ( 'NONE', #52, #100 ) ;
#9 = CARTESIAN_POINT ( 'NONE',  ( 0.000000000000000000, 0.000000000000000000, 2.000000000000000000 ) ) ;
#10 = CARTESIAN_POINT ( 'NONE',  ( 2.799999999999999822, 0.000000000000000000, 4.000000000000000000 ) ) ;
#11 = FACE_OUTER_BOUND ( 'NONE', #149, .T. ) ;
#12 = CARTESIAN_POINT ( 'NONE',  ( 2.799999999999999822, 0.000000000000000000, 2.000000000000000000 ) ) ;
#13 = DIRECTION ( 'NONE',  ( 0.000000000000000000, 0.000000000000000000, 1.000000000000000000 ) ) ;
#14 = AXIS2_PLACEMENT_3D ( 'NONE', #56, #87, #102 ) ;
#15 = CARTESIAN_POINT ( 'NONE',  ( 0.000000000000000000, 0.000000000000000000, 4.000000000000000000 ) ) ;
#16 = EDGE_LOOP ( 'NONE', ( #118, #81, #7, #86 ) ) ;
#17 = ORIENTED_EDGE ( 'NONE', *, *, #28, .F. ) ;
#18 = SURFACE_SIDE_STYLE ('',( #164 ) ) ;
#19 = MANIFOLD_SOLID_BREP ( 'Schnitt-Linear austragen1', #169 ) ;
#20 = VERTEX_POINT ( 'NONE', #10 ) ;
#21 = ORIENTED_EDGE ( 'NONE', *, *, #127, .T. ) ;
#22 =( NAMED_UNIT ( * ) PLANE_ANGLE_UNIT ( ) SI_UNIT ( $, .RADIAN. ) );
#23 = PLANE ( 'NONE',  #117 ) ;
#24 = COLOUR_RGB ( '',0.7921568627450980005, 0.8196078431372548767, 0.9333333333333333481 ) ;
#25 = DIRECTION ( 'NONE',  ( 0.000000000000000000, 0.000000000000000000, 1.000000000000000000 ) ) ;
#26 = CARTESIAN_POINT ( 'NONE',  ( 0.000000000000000000, 0.000000000000000000, 4.000000000000000000 ) ) ;
#27 = DIRECTION ( 'NONE',  ( 0.000000000000000000, 0.000000000000000000, 1.000000000000000000 ) ) ;
#28 = EDGE_CURVE ( 'NONE', #194, #178, #179, .T. ) ;
#29 =( NAMED_UNIT ( * ) PLANE_ANGLE_UNIT ( ) SI_UNIT ( $, .RADIAN. ) );
#30 = AXIS2_PLACEMENT_3D ( 'NONE', #109, #173, #93 ) ;
#31 = EDGE_CURVE ( 'NONE', #162, #48, #185, .T. ) ;
#32 = APPLICATION_CONTEXT ( 'automotive_design' ) ;
#33 = FILL_AREA_STYLE ('',( #180 ) ) ;
#34 = AXIS2_PLACEMENT_3D ( 'NONE', #89, #138, #108 ) ;
#35 = ORIENTED_EDGE ( 'NONE', *, *, #73, .T. ) ;
#36 = ORIENTED_EDGE ( 'NONE', *, *, #112, .T. ) ;
#37 = CARTESIAN_POINT ( 'NONE',  ( 0.000000000000000000, 0.000000000000000000, 2.000000000000000000 ) ) ;
#38 = PLANE ( 'NONE',  #14 ) ;
#39 = DIRECTION ( 'NONE',  ( -0.000000000000000000, -0.000000000000000000, 1.000000000000000000 ) ) ;
#40 = FACE_OUTER_BOUND ( 'NONE', #115, .T. ) ;
#41 = VECTOR ( 'NONE', #200, 1000.000000000000000 ) ;
#42 = ADVANCED_FACE ( 'NONE', ( #198 ), #202, .F. ) ;
#43 = AXIS2_PLACEMENT_3D ( 'NONE', #120, #184, #105 ) ;
#44 = DIRECTION ( 'NONE',  ( -0.000000000000000000, -0.000000000000000000, -1.000000000000000000 ) ) ;
#45 = STYLED_ITEM ( 'NONE', ( #148 ), #19 ) ;
#46 = PRODUCT_DEFINITION_SHAPE ( 'NONE', 'NONE',  #177 ) ;
#47 = AXIS2_PLACEMENT_3D ( 'NONE', #159, #128, #60 ) ;
#48 = VERTEX_POINT ( 'NONE', #55 ) ;
#49 = ORIENTED_EDGE ( 'NONE', *, *, #53, .T. ) ;
#50 = ORIENTED_EDGE ( 'NONE', *, *, #73, .F. ) ;
#51 = EDGE_LOOP ( 'NONE', ( #4, #64, #192, #35 ) ) ;
#52 = CARTESIAN_POINT ( 'NONE',  ( -7.500000000000000000, 0.000000000000000000, 4.000000000000000000 ) ) ;
#53 = EDGE_CURVE ( 'NONE', #134, #194, #92, .T. ) ;
#54 = UNCERTAINTY_MEASURE_WITH_UNIT (LENGTH_MEASURE( 1.000000000000000082E-05 ), #193, 'distance_accuracy_value', 'NONE');
#55 = CARTESIAN_POINT ( 'NONE',  ( -2.799999999999999822, 3.429011037612588783E-16, 4.000000000000000000 ) ) ;
#56 = CARTESIAN_POINT ( 'NONE',  ( 0.000000000000000000, 0.000000000000000000, 0.000000000000000000 ) ) ;
#57 = PRODUCT_DEFINITION_CONTEXT ( 'detailed design', #32, 'design' ) ;
#58 = PRODUCT_CONTEXT ( 'NONE', #59, 'mechanical' ) ;
#59 = APPLICATION_CONTEXT ( 'automotive_design' ) ;
#60 = DIRECTION ( 'NONE',  ( 1.000000000000000000, 0.000000000000000000, 0.000000000000000000 ) ) ;
#61 = CIRCLE ( 'NONE', #43, 7.500000000000000000 ) ;
#62 = ADVANCED_FACE ( 'NONE', ( #122 ), #38, .F. ) ;
#63 = DIRECTION ( 'NONE',  ( -1.000000000000000000, 0.000000000000000000, 0.000000000000000000 ) ) ;
#64 = ORIENTED_EDGE ( 'NONE', *, *, #204, .F. ) ;
#65 = EDGE_CURVE ( 'NONE', #134, #5, #8, .T. ) ;
#66 = VECTOR ( 'NONE', #166, 1000.000000000000000 ) ;
#67 = ORIENTED_EDGE ( 'NONE', *, *, #65, .T. ) ;
#68 = ORIENTED_EDGE ( 'NONE', *, *, #163, .F. ) ;
#69 = CIRCLE ( 'NONE', #107, 7.500000000000000000 ) ;
#70 = ORIENTED_EDGE ( 'NONE', *, *, #127, .F. ) ;
#71 = DIRECTION ( 'NONE',  ( -0.000000000000000000, -0.000000000000000000, -1.000000000000000000 ) ) ;
#72 = FACE_OUTER_BOUND ( 'NONE', #136, .T. ) ;
#73 = EDGE_CURVE ( 'NONE', #20, #48, #132, .T. ) ;
#74 = DIRECTION ( 'NONE',  ( 0.000000000000000000, 0.000000000000000000, 1.000000000000000000 ) ) ;
#75 = DIRECTION ( 'NONE',  ( -0.000000000000000000, -0.000000000000000000, 1.000000000000000000 ) ) ;
#76 = CARTESIAN_POINT ( 'NONE',  ( 7.500000000000000000, 9.184850993605147944E-16, 0.000000000000000000 ) ) ;
#77 = CYLINDRICAL_SURFACE ( 'NONE', #186, 7.500000000000000000 ) ;
#78 = CIRCLE ( 'NONE', #125, 7.500000000000000000 ) ;
#79 = EDGE_CURVE ( 'NONE', #48, #20, #181, .T. ) ;
#80 = CYLINDRICAL_SURFACE ( 'NONE', #153, 7.500000000000000000 ) ;
#81 = ORIENTED_EDGE ( 'NONE', *, *, #31, .T. ) ;
#82 = ADVANCED_FACE ( 'NONE', ( #106 ), #151, .F. ) ;
#83 = EDGE_LOOP ( 'NONE', ( #50, #97 ) ) ;
#84 = SURFACE_STYLE_USAGE ( .BOTH. , #18 ) ;
#85 = EDGE_LOOP ( 'NONE', ( #70, #68 ) ) ;
#86 = ORIENTED_EDGE ( 'NONE', *, *, #129, .F. ) ;
#87 = DIRECTION ( 'NONE',  ( 0.000000000000000000, 0.000000000000000000, 1.000000000000000000 ) ) ;
#88 = DIRECTION ( 'NONE',  ( 0.000000000000000000, 0.000000000000000000, 1.000000000000000000 ) ) ;
#89 = CARTESIAN_POINT ( 'NONE',  ( 0.000000000000000000, 0.000000000000000000, 4.000000000000000000 ) ) ;
#90 = DIRECTION ( 'NONE',  ( 1.000000000000000000, 0.000000000000000000, 0.000000000000000000 ) ) ;
#91 = DIRECTION ( 'NONE',  ( 1.000000000000000000, 0.000000000000000000, -0.000000000000000000 ) ) ;
#92 = CIRCLE ( 'NONE', #155, 7.500000000000000000 ) ;
#93 = DIRECTION ( 'NONE',  ( 1.000000000000000000, 0.000000000000000000, 0.000000000000000000 ) ) ;
#94 = APPLICATION_PROTOCOL_DEFINITION ( 'draft international standard', 'automotive_design', 1998, #59 ) ;
#95 = AXIS2_PLACEMENT_3D ( 'NONE', #168, #39, #90 ) ;
#96 = FACE_OUTER_BOUND ( 'NONE', #101, .T. ) ;
#97 = ORIENTED_EDGE ( 'NONE', *, *, #79, .F. ) ;
#98 = ORIENTED_EDGE ( 'NONE', *, *, #204, .T. ) ;
#99 = CIRCLE ( 'NONE', #30, 2.799999999999999822 ) ;
#100 = VECTOR ( 'NONE', #71, 1000.000000000000000 ) ;
#101 = EDGE_LOOP ( 'NONE', ( #17, #182, #67, #21 ) ) ;
#102 = DIRECTION ( 'NONE',  ( 1.000000000000000000, 0.000000000000000000, -0.000000000000000000 ) ) ;
#103 = DIRECTION ( 'NONE',  ( 1.000000000000000000, 0.000000000000000000, 0.000000000000000000 ) ) ;
#104 = MECHANICAL_DESIGN_GEOMETRIC_PRESENTATION_REPRESENTATION (  '', ( #45 ), #137 ) ;
#105 = DIRECTION ( 'NONE',  ( 1.000000000000000000, 0.000000000000000000, 0.000000000000000000 ) ) ;
#106 = FACE_OUTER_BOUND ( 'NONE', #16, .T. ) ;
#107 = AXIS2_PLACEMENT_3D ( 'NONE', #15, #13, #157 ) ;
#108 = DIRECTION ( 'NONE',  ( 1.000000000000000000, 0.000000000000000000, 0.000000000000000000 ) ) ;
#109 = CARTESIAN_POINT ( 'NONE',  ( 0.000000000000000000, 0.000000000000000000, 2.000000000000000000 ) ) ;
#110 = ADVANCED_FACE ( 'NONE', ( #123, #11 ), #23, .T. ) ;
#111 = CARTESIAN_POINT ( 'NONE',  ( 2.799999999999999822, 0.000000000000000000, 2.000000000000000000 ) ) ;
#112 = EDGE_CURVE ( 'NONE', #162, #191, #6, .T. ) ;
#113 = AXIS2_PLACEMENT_3D ( 'NONE', #139, #27, #91 ) ;
#114 = ADVANCED_FACE ( 'NONE', ( #72 ), #156, .T. ) ;
#115 = EDGE_LOOP ( 'NONE', ( #146, #135, #150, #165 ) ) ;
#116 = PRODUCT_DEFINITION_FORMATION_WITH_SPECIFIED_SOURCE ( 'ANY', '', #195, .NOT_KNOWN. ) ;
#117 = AXIS2_PLACEMENT_3D ( 'NONE', #26, #74, #172 ) ;
#118 = ORIENTED_EDGE ( 'NONE', *, *, #112, .F. ) ;
#119 =( NAMED_UNIT ( * ) SI_UNIT ( $, .STERADIAN. ) SOLID_ANGLE_UNIT ( ) );
#120 = CARTESIAN_POINT ( 'NONE',  ( 0.000000000000000000, 0.000000000000000000, 0.000000000000000000 ) ) ;
#121 = AXIS2_PLACEMENT_3D ( 'NONE', #9, #88, #152 ) ;
#122 = FACE_OUTER_BOUND ( 'NONE', #85, .T. ) ;
#123 = FACE_BOUND ( 'NONE', #83, .T. ) ;
#124 = UNCERTAINTY_MEASURE_WITH_UNIT (LENGTH_MEASURE( 1.000000000000000082E-05 ), #203, 'distance_accuracy_value', 'NONE');
#125 = AXIS2_PLACEMENT_3D ( 'NONE', #130, #142, #158 ) ;
#126 = DIRECTION ( 'NONE',  ( 1.000000000000000000, 0.000000000000000000, 0.000000000000000000 ) ) ;
#127 = EDGE_CURVE ( 'NONE', #5, #178, #61, .T. ) ;
#128 = DIRECTION ( 'NONE',  ( 0.000000000000000000, 0.000000000000000000, 1.000000000000000000 ) ) ;
#129 = EDGE_CURVE ( 'NONE', #191, #20, #170, .T. ) ;
#130 = CARTESIAN_POINT ( 'NONE',  ( 0.000000000000000000, 0.000000000000000000, 0.000000000000000000 ) ) ;
#131 = DIRECTION ( 'NONE',  ( -0.000000000000000000, -0.000000000000000000, -1.000000000000000000 ) ) ;
#132 = CIRCLE ( 'NONE', #34, 2.799999999999999822 ) ;
#133 = CARTESIAN_POINT ( 'NONE',  ( -7.500000000000000000, 0.000000000000000000, 4.000000000000000000 ) ) ;
#134 = VERTEX_POINT ( 'NONE', #133 ) ;
#135 = ORIENTED_EDGE ( 'NONE', *, *, #28, .T. ) ;
#136 = EDGE_LOOP ( 'NONE', ( #98, #36 ) ) ;
#137 =( GEOMETRIC_REPRESENTATION_CONTEXT ( 3 ) GLOBAL_UNCERTAINTY_ASSIGNED_CONTEXT ( ( #54 ) ) GLOBAL_UNIT_ASSIGNED_CONTEXT ( ( #193, #22, #119 ) ) REPRESENTATION_CONTEXT ( 'NONE', 'WORKASPACE' ) );
#138 = DIRECTION ( 'NONE',  ( 0.000000000000000000, 0.000000000000000000, 1.000000000000000000 ) ) ;
#139 = CARTESIAN_POINT ( 'NONE',  ( 0.000000000000000000, 0.000000000000000000, 2.000000000000000000 ) ) ;
#140 = CARTESIAN_POINT ( 'NONE',  ( -2.799999999999999822, 3.429011037612588783E-16, 2.000000000000000000 ) ) ;
#141 = CARTESIAN_POINT ( 'NONE',  ( 0.000000000000000000, 0.000000000000000000, 4.000000000000000000 ) ) ;
#142 = DIRECTION ( 'NONE',  ( 0.000000000000000000, 0.000000000000000000, 1.000000000000000000 ) ) ;
#143 =( NAMED_UNIT ( * ) SI_UNIT ( $, .STERADIAN. ) SOLID_ANGLE_UNIT ( ) );
#144 = DIRECTION ( 'NONE',  ( -1.000000000000000000, 0.000000000000000000, 0.000000000000000000 ) ) ;
#145 = ADVANCED_FACE ( 'NONE', ( #96 ), #80, .T. ) ;
#146 = ORIENTED_EDGE ( 'NONE', *, *, #160, .F. ) ;
#147 = CARTESIAN_POINT ( 'NONE',  ( -7.500000000000000000, 0.000000000000000000, 0.000000000000000000 ) ) ;
#148 = PRESENTATION_STYLE_ASSIGNMENT (( #84 ) ) ;
#149 = EDGE_LOOP ( 'NONE', ( #49, #196 ) ) ;
#150 = ORIENTED_EDGE ( 'NONE', *, *, #163, .T. ) ;
#151 = CYLINDRICAL_SURFACE ( 'NONE', #95, 2.799999999999999822 ) ;
#152 = DIRECTION ( 'NONE',  ( 1.000000000000000000, 0.000000000000000000, 0.000000000000000000 ) ) ;
#153 = AXIS2_PLACEMENT_3D ( 'NONE', #174, #44, #144 ) ;
#154 = CARTESIAN_POINT ( 'NONE',  ( 0.000000000000000000, 0.000000000000000000, 4.000000000000000000 ) ) ;
#155 = AXIS2_PLACEMENT_3D ( 'NONE', #154, #171, #201 ) ;
#156 = PLANE ( 'NONE',  #113 ) ;
#157 = DIRECTION ( 'NONE',  ( 1.000000000000000000, 0.000000000000000000, 0.000000000000000000 ) ) ;
#158 = DIRECTION ( 'NONE',  ( 1.000000000000000000, 0.000000000000000000, 0.000000000000000000 ) ) ;
#159 = CARTESIAN_POINT ( 'NONE',  ( 0.000000000000000000, 0.000000000000000000, 0.000000000000000000 ) ) ;
#160 = EDGE_CURVE ( 'NONE', #194, #134, #69, .T. ) ;
#161 = PRESENTATION_LAYER_ASSIGNMENT (  '', '', ( #45 ) ) ;
#162 = VERTEX_POINT ( 'NONE', #2 ) ;
#163 = EDGE_CURVE ( 'NONE', #178, #5, #78, .T. ) ;
#164 = SURFACE_STYLE_FILL_AREA ( #33 ) ;
#165 = ORIENTED_EDGE ( 'NONE', *, *, #65, .F. ) ;
#166 = DIRECTION ( 'NONE',  ( -0.000000000000000000, -0.000000000000000000, -1.000000000000000000 ) ) ;
#167 = ADVANCED_FACE ( 'NONE', ( #40 ), #77, .T. ) ;
#168 = CARTESIAN_POINT ( 'NONE',  ( 0.000000000000000000, 0.000000000000000000, 2.000000000000000000 ) ) ;
#169 = CLOSED_SHELL ( 'NONE', ( #82, #167, #145, #110, #62, #42, #114 ) ) ;
#170 = LINE ( 'NONE', #12, #199 ) ;
#171 = DIRECTION ( 'NONE',  ( 0.000000000000000000, 0.000000000000000000, 1.000000000000000000 ) ) ;
#172 = DIRECTION ( 'NONE',  ( 1.000000000000000000, 0.000000000000000000, -0.000000000000000000 ) ) ;
#173 = DIRECTION ( 'NONE',  ( 0.000000000000000000, 0.000000000000000000, 1.000000000000000000 ) ) ;
#174 = CARTESIAN_POINT ( 'NONE',  ( 0.000000000000000000, 0.000000000000000000, 4.000000000000000000 ) ) ;
#175 = AXIS2_PLACEMENT_3D ( 'NONE', #197, #25, #103 ) ;
#176 = CARTESIAN_POINT ( 'NONE',  ( 7.500000000000000000, 9.184850993605147944E-16, 4.000000000000000000 ) ) ;
#177 = PRODUCT_DEFINITION ( 'UNKNOWN', '', #116, #57 ) ;
#178 = VERTEX_POINT ( 'NONE', #76 ) ;
#179 = LINE ( 'NONE', #183, #66 ) ;
#180 = FILL_AREA_STYLE_COLOUR ( '', #24 ) ;
#181 = CIRCLE ( 'NONE', #175, 2.799999999999999822 ) ;
#182 = ORIENTED_EDGE ( 'NONE', *, *, #53, .F. ) ;
#183 = CARTESIAN_POINT ( 'NONE',  ( 7.500000000000000000, 9.184850993605147944E-16, 4.000000000000000000 ) ) ;
#184 = DIRECTION ( 'NONE',  ( 0.000000000000000000, 0.000000000000000000, 1.000000000000000000 ) ) ;
#185 = LINE ( 'NONE', #140, #41 ) ;
#186 = AXIS2_PLACEMENT_3D ( 'NONE', #141, #131, #63 ) ;
#187 = DIRECTION ( 'NONE',  ( -0.000000000000000000, -0.000000000000000000, 1.000000000000000000 ) ) ;
#188 = APPLICATION_PROTOCOL_DEFINITION ( 'draft international standard', 'automotive_design', 1998, #32 ) ;
#189 = PRODUCT_RELATED_PRODUCT_CATEGORY ( 'part', '', ( #195 ) ) ;
#190 =( GEOMETRIC_REPRESENTATION_CONTEXT ( 3 ) GLOBAL_UNCERTAINTY_ASSIGNED_CONTEXT ( ( #124 ) ) GLOBAL_UNIT_ASSIGNED_CONTEXT ( ( #203, #29, #143 ) ) REPRESENTATION_CONTEXT ( 'NONE', 'WORKASPACE' ) );
#191 = VERTEX_POINT ( 'NONE', #111 ) ;
#192 = ORIENTED_EDGE ( 'NONE', *, *, #129, .T. ) ;
#193 =( LENGTH_UNIT ( ) NAMED_UNIT ( * ) SI_UNIT ( .MILLI., .METRE. ) );
#194 = VERTEX_POINT ( 'NONE', #176 ) ;
#195 = PRODUCT ( 'MR Cap', 'MR Cap', '', ( #58 ) ) ;
#196 = ORIENTED_EDGE ( 'NONE', *, *, #160, .T. ) ;
#197 = CARTESIAN_POINT ( 'NONE',  ( 0.000000000000000000, 0.000000000000000000, 4.000000000000000000 ) ) ;
#198 = FACE_OUTER_BOUND ( 'NONE', #51, .T. ) ;
#199 = VECTOR ( 'NONE', #75, 1000.000000000000000 ) ;
#200 = DIRECTION ( 'NONE',  ( -0.000000000000000000, -0.000000000000000000, 1.000000000000000000 ) ) ;
#201 = DIRECTION ( 'NONE',  ( 1.000000000000000000, 0.000000000000000000, 0.000000000000000000 ) ) ;
#202 = CYLINDRICAL_SURFACE ( 'NONE', #1, 2.799999999999999822 ) ;
#203 =( LENGTH_UNIT ( ) NAMED_UNIT ( * ) SI_UNIT ( .MILLI., .METRE. ) );
#204 = EDGE_CURVE ( 'NONE', #191, #162, #99, .T. ) ;
#205 = SHAPE_DEFINITION_REPRESENTATION ( #46, #3 ) ;
ENDSEC;
END-ISO-10303-21;
